# Supplementary material for: Development and validation of the Scale of Motives for Using Social Networking Sites (SMU-SNS) for adolescents and youths
Source: PLoS One. 2019 Dec 3;14(12):e0225781. doi: 10.1371/journal.pone.0225781 (PMC6890241; doi:10.1371/journal.pone.0225781)
Supplement: S1 File — (DAT) [file pone.0225781.s001.dat]

ident	age	sex	motiUs1	motiUs2	motiUs3	motiUs4	motiUs5	motiUs6	motiUs7	motiUs8	motiUs10	motiUs11	motiUs13	motiUs14	motiUs15	motiUs16	motiUs17	motiUs18	motiUs19	motiUs20	motiUs21	motiUs22	motiUs23	motiUs24	motiUs25	motiUs26	motiUs27	motiUs28	motiUs29	motiUs30	motiUs31	motiUs32	motiUs33	motiUs34	motiUs35	BFIEXTRO	BFIAMAB	BFIRESP	BFINEURO	BFIAPEXP	SWLS	UCLA
1	14	2	7	6	7	5	6	6	6	6	6	6	2	6	5	6	2	4	2	6	6	6	6	2	4	5	2	6	6	6	6	2	6	5	6	3,5	2	4	3,5	3	5,2	1,75
2	14	1	5	2	6	2	5	1	2	4	6	2	2	3	2	7	2	5	1	5	7	6	1	3	1	6	2	4	6	1	4	1	6	1	1	1,5	3	1,5	2,5	2,5	4,4	2,625
3	15	2	2	2	2	4	6	2	4	4	2	3	2	2	4	6	2	3	2	4	5	5	6	2	2	5	2	4	6	5	2	2	5	3	5	3,5	3	3	3	4	4,2	1,5
4	14	2	5	5	6	1	6	2	4	4	2	2	2	4	2	6	2	2	2	2	4	5	2	2	2	5	3	4	4	3	4	4	5	3	3	3,5	3	4	4	2,5	5,2	1,125
6	14	1	6	3	6	3	7	6	4	7	7	7	5	6	7	5	6	4	1	3	4	6	3	2	2	6	1	4	7	7	7	1	7	1	6	3	1	5	5	3	4	2,375
7	13	1	4	4	6	5	6	5	6	6	6	4	4	4	5	7	4	5	3	5	6	5	3	4	4	6	4	5	6	4	4	4	5	4	4	3	3	3	3	3	4	1,25
8	14	2	4	3	6	4	5	2	4	4	4	4	3	3	6	7	4	3	4	6	6	4	4	3	5	5	3	4	6	3	4	3	4	3	3	3,5	3,5	3	3	3	5,6	1,25
9	14	2	2	3	4	3	5	2	4	3	2	3	3	3	3	4	2	2	2	4	4	3	3	3	4	3	2	3	4	3	4	2	3	3	3	3	2,5	1,5	4,5	3	6	1,375
10	14	2	4	3	6	6	6	2	5	4	4	5	2	4	6	6	4	3	4	6	5	4	4	4	5	5	3	4	6	4	4	2	6	3	2	3	3,5	3	3,5	3,5	5	1,25
11	19	1	4	3	6	2	5	1	4	4	2	2	4	3	4	5	5	3	4	3	6	6	6	5	5	5	5	2	5	6	6	4	4	2	5	4,5	3,5	3	2	3	6	1,375
12	17	1	3	4	4	5	6	5	4	3	4	5	5	3	7	4	3	4	4	7	5	4	1	4	5	7	1	5	5	2	4	1	6	5	4	3,5	3	3,5	2,5	4		1,875
13	20	1	4	4	7	2	4	4	3	4	4	4	4	5	5	6	7	5	3	4	5	4	5	4	5	4	5	5	4	4	4	5	5	4	4
15	17	2	4	4	4	4	6	1	6	6	2	4	2	4	4	6	4	2	4	4	6	6	6	2	4	6	4	4	6	4	6	4	6	4	4	4	3,5	4,5	3	3,5	5,2	1,625
16	20	2	2	2	5	6	5	7	7	5	7	7	1	5	6	7	4	7	6	6	7	5	1	1	7	7	4	7	6	1	6	3	7	6	1	5	3,5	1	5	5	1,2	3,375
17	18	2	2	7	6	7	7	6	6	2	6	7	5	5	7	6	1	6	5	7	6	2	1	1	7	6	1	6	7	1	7	1	6	1	1	4,5	2	2	3	4,5	6	1,125
18	19	2	2	6	2	5	7	4	5	3	4	5	2	4	6	6	1	4	4	6	6	4	4	2	6	7	1	2	7	4	5	1	6	4	4	1,5	1,5	3	4,5	3	3,8	1,375
19	16	2	4	6	5	5	6	6	6	4	7	5	3	4	7	7	3	6	6	6	7	5	6	3	7	7	2	4	7	6	6	1	5	3	3	3	3,5	4	4,5	4	4,2	2,625
20	18	1	5	3	5	5	6	6	5	6	6	5	2	5	6	6	4	6	3	5	6	6	5	3	5	6	5	3	6	5	6	2	6	2	2	4,5	4	3,5	4	3,5	4,6	1,625
21	21	2	3	4	5	5	4	1	6	2	4	4	2	5	5	7	4	5	4	4	4	5	2	1	6	5	2	2	6	2	6	1	6	2	2	3	1,5	3	4,5	1	5,2	2
22	18	1	2	5	6	6	6	4	5	5	5	6	6	3	5	5	4	5	2	5	6	3	6	1	6	6	4	6	6	6	6	4	6	6	5	4,5	2	3,5	4	4	5,4	1,25
23	23	2	2	2	2	2	5	2	5	2	2	2	2	2	6	6	1	2	2	7	5	3	2	1	2	7	1	5	6	2	2	1	6	2	2	5	2,5	3,5	4	5	4,2	1,375
24	19	2	2	2	2	2	7	1	2	1	2	1	1	1	7	2	1	1	1	7	4	2	1	1	2	7	1	1	2	2	1	1	5	1	2	3,5	3,5	5	2	3,5	6,4	1,125
25	22	2	2	6	5	6	6	1	4	2	2	4	4	5	5	6	1	1	1	5	6	2	4	2	5	5	1	5	5	5	5	1	5	3	6	3,5	3	4	1,5	3,5	6	1,5
27	18	2	4	5	5	3	6	7	5	4	6	3	2	3	5	6	1	4	3	4	5	4	2	2	5	4	1	4	5	2	1	1	5	4	2	4,5	4	2	2	2,5	4,2	1,75
28	18	2	4	6	6	6	5	6	6	3	5	4	3	6	4	6	3	5	6	4	6	4	2	2	5	6	2	5	6	2	6	2	6	2	2	2,5	1,5	3,5	4	2,5	5,6	1,125
29	22	2	4	6	6	5	4	4	4	3	5	4	3	6	6	5	2	5	4	5	6	4	2	2	6	6	2	6	6	2	6	2	6	5	2	4,5	3	3	3	4	5,6	1,25
30	18	2	1	1	5	2	5	1	4	2	2	1	1	1	1	4	1	1	1	1	2	2	1	1	1	3	1	1	2	1	3	1	3	1	1	1,5	2	4,5	4,5	3	5,8	1,25
31	25	2	1	4	1	4	2	6	7	1	4	4	1	1	5	7	1	4	1	6	1	1	1	1	3	5	1	1	4	1	1	1	4	1	1	3	2	4	2,5	2	4,2	2
32	25	1	7	2	2	2	4	2	2	6	4	2	2	1	2	6	4	3	1	1	5	6	6	2	4	6	6	2	5	5	2	7	6	2	5	3,5	4	4	1,5	4	4,8	1,875
33	18	2	2	7	1	5	7	7	5	1	6	1	7	7	7	5	1	4	3	7	1	2	2	1	3	7	1	7	3	1	7	1	7	7	2	2,5	2	1,5	3	5	3,4	3,125
34	18	2	4	4	2	4	7	2	6	6	4	2	2	3	6	7	1	2	1	4	6	6	1	1	4	5	2	4	5	2	2	1	5	4	2	3	2,5	3,5	3	4	4,6	1,625
35	17	2	3	4	4	4	4	3	3	4	5	4	2	2	4	5	2	2	1	4	6	4	1	1	4	6	1	5	6	2	4	1	5	3	1	4,5	3	3	4,5	3	7	3,75
36	15	1	3	4	4	2	5	2	1	1	2	4	1	2	5	6	5	4	5	5	6	7	4	1	2	6	4	7	6	7	5	4	7	6	5	2	3	2,5	1,5	5	4,6	1,625
37	15	1	2	5	6	5	5	2	3	4	2	5	2	4	5	5	3	2	3	5	4	4	2	1	1	5	2	3	4	2	6	2	5	2	3	4	3,5	4	2	3	4,4	1,125
39	17	2	5	5	6	2	7	2	5	7	5	3	1	5	5	6	2	4	5	4	5	7	5	4	5	7		2	6	6	6	7	2	6	6	4	3	4,5	2	3	4,8	1,375
40	16	2	7	4	7	6	7	2	7	4	7	4	2	7	7	7	1	4	2	7	7	7	7	7	4	7	2	4	7	7	7	2	7	4	4	4	3	4,5	2	3	6,4	1,125
41	16	1	5	6	7	4	6	4	5	6	6	4	4	6	7	6	3	4	5		6	7	5	4	5	7	3	5	6	5	4	2	7	6	5	3,5	3,5	2,5	4,5	3,5	4,2
42	15	2	7	6	7	5	7	2	6	6	4	6	2	4	6	7	4	5	4	6	6	7	6	2	6	5	4	4	6	4	7	4	6	3	3	5	4	4	5	3	7	1,125
43	15	2	4	5	3	4	5	6	6	4	4	4	3	4	5	6	2	4	2	5	5	4	4	2	5	4	2	4	5	4	4	1	6	2	3	4,5	4	3	3	2,5	3,8	2,25
44	15	2	3	5	5	3	6	6	6	1	6	6	1	1	4	5	1	4	1	6	6	2	1	1	4	4	1	1	7	4	5	1	4	1	1	2,5	1	4	4	3,5	1,6	2
45	15	1	6	5	6	5	6	2	4	4	5	4	2	2	6	6	5	4	4	7	6	6	5	4	5	6	5	6	5	5	6	3	5	6	5	4,5	5	4,5	1,5	4,5	5,4	1,125
46	15	1	5	6	5	6	7	5	6	4	5	5	5	5	6	7	3	5	5	4	7	5	2	3	6	6	2	6	5	2	6	2	5	6	2	2	3,5	2,5	4	5	4	2,375
47	15	1	4	1	7	1	6	1	4	6	1	1	1	6	6	6	7	1	1	1	6	6	5	1	1	1	7	5	1	1	7	7	6	1	1	5	3	4,5	1,5	2,5	5	1,25
48	18	1	1	3	4	2	7	2	4	1	4	4	3	3	2	5	1	1	1	4	4	5	4	3	1	4	1	3	5	5	4	1	4	1	3	4,5	3,5		2	3	3	1,5
49	17	2	5	5	6	7	6	3	7	4	4	6	2	2	4	6	2	2	1	4	6	5	7	1	7	6	2	4	6	7	6	2	4	1	4	3	2	2	4	5	4,4	2
50	19	2	3	3	4	3	5	2	5	3	2	1	1	1	4	7	3	2	1	5	6	4	2	1	4	4	4	4	6	2	4	2	7	4	3	3	3	3	4	2	4	1,625
51	17	2	4	4	4	4	5	2	4	5	4	3	3	3	5	4	2	4	3	5	4	4	5	2	4	5	2	4	5	4	2	2	5	4	3	2	2,5	3,5	2,5	3,5	7	1,125
52	18	2	5	6	4	6	7	4	5	5	5	5	4	5	7	7	3	3	3	6	7	7	3	1	7		1	3	7	1	5	1	7	4	1	5	2	2,5	3,5	2	5,4	1,5
53	22	2	1	5	1	4	2	1	7	1	2	4	1	1	6	7	1	1	1	6	6	1	1	1	2	6	1	6	4	1	3	1	5	4	1	5	3	2,5	4	4,5	6,2	1,125
54	16	2	1	4	1	7	7	1	6	5	5	4	5	4	6	6	1	3	1	1	7	4	5	4	7	7	2	4	6	6	7	3	6	5	3	3	2,5	2,5	4	2,5	6,4	1,125
55	20	2	4	6	6	6	7	5	6	5	5	3	1	2	4	4	4	3	2	4	6	5	1	2	7	5	3	4	3	2	4	2	3	3	3	4,5	2,5	3	2,5	3	4,2	1,125
56	24	2	1	4	1	4	5	1	5	1	1	5	1	1	5	7	1	1	1	5	5	1	1	1	5	7	1	5	6	5	1	1	6	5	5	2	1,5	3,5	4,5	3	6,6	1,75
57	18	2	2	2	3	2	6	5	5	3	6	4	1	2	2	6	1	1	1	6	6	1	1	1	3	5	1	1	6	1	4	1	6	1	1	2,5	4	3,5	3	3,5	5	1,25
58	24	1	4	5	4	3	5	4	5	5	3	4	4	4	5	5	1	4	2	5	5	5	4	1	1	5	1	4	4	2	2	1	5	4	2	2	3,5	2	3,5	4	3,8	2,875
59	18	2	4	4	6	3	2	2	4	6	6	5	4	6	7	7	1	4	3	7	7	7	4	4	6	7	1	2	7	3	4	1	7	4	2	4	1,5	3	5	3,5	5,2	1,875
60	16	2	4	5	4	4	1	2	2	3	3	5	2	2	5	5	2	1	1	5	4	3	2	4	5	6	2	2	5	2	3	2	5	2	2	3,5	3	3	3	4	2,6	2,375
63	16	2	5	4	4	4	6	1	5	1	2	1	1	1	7	6	1	1	4	6	4	4	5	1	2	7	1	4	6	6	5	1	1	1	5	2,5	3,5	4,5	3,5	4	6,6	1,25
64	17	2	6	6	7	6	7	6	6	6	6	3	3	5	6	3	1	7	3	7	7	6	5	3	6	3	1	6	3	3	7	1	7	6	2	3	3	5	4	3,5	6	3
66	16	1	4	4	3	6	4	1	6	1	5	5	4	5	6	7	1	2	6	4	7	5	1	2	6	7	1	5	4	2	4	1	3	6	2	2	3	2,5	3,5	2	4,4	1,875
67	17	1	4	5	4	5	7	6	6	6	6	6	4	5	6	6	2	5	6	6	6	5	6	4	4	7	2	6	6	6	5	2	6	6	6	3,5	3	3	3	4	4,4	1,75
68	16	1	5	6	5	4	6	6	6	4	6	5	4	4	6	6	2	5	6	7	7	6	7	3	4	6	2	5	6	7	7	2	6	5	6	3,5	2	3	2	4,5	4,8	1,5
69	18	2	4	5	5	5	6	3	6	4	4	4	3	3	6	6	3	3	3	6	6	5	5	3	5	5	3	4	5	5	4	3	5	4	4	3	2	2	4	3,5	4	1,25
74	15	2	4	4	3	5	6	1	2	2	2	2	2	1	5	5	4	1		5	5	1	1	2	5	1	1	5	5	3	1	6	6	6	6	3,5	3	3	3,5	2,5	5,6	1,125
76	13	1	3	4	6	7	4	2	5	3	4	7		6	7	6	7	5	4	6	7	4	2	3	6	7	5	4	7	6	7	6	5	3	4	4	3	2	4	4	6,2	1,25
77	14	1	3	4	2	4	5	1	1	2	2	3	1	2	6	6	5	4	1	7			6	6	4	6	5	7	4	1	4	5	4	6	2	2	3	4	5	4	6,8	1,125
78	14	1	5	4	6	3	6	6	5	4	5	4	2	4	4	5	3	5	2	3	5	4	2	1	2	4	2	5	6	2	6	2	5	4	2	4,5	2,5	3,5	4,5	3	5,6	1,25
81	16	1	4	4	4	3	4	4	4	4	4	3	3	3	4	6	2	4	2	4	4	5	2	2	2	2	2	3	4	2	3	2	4	3	2	2,5	3	3	3,5	3,5	4,4	2,25
83	14	1	1	1	5	5	3	1	4	1	1	1	7	1	1	6	4	1	1	1	7	1	7	5	1	7	1	4	7	3		1	1	3	1	4,5	4,5	2,5	1,5	5	6,2	1,125
84	14	1	1	1	1	1	1	1	7	1	1	1	7	1	1	7	3	6	1	1	7	4	5	6	4	4	4	4	4	3	4	3	5	4	4	3,5	4	3	5	5	5,8	1,125
85	14	2	6	1	6	5	5	4	6	6	6	5	1	1	7	7	4	6	3	7	7	7	7	1	6	7	1	1	6	6	5	1	6	1	4	2,5	3,5	2,5	3	4,5	6,2	1,25
86	13	2	5	4	4	4	3	3	5	5	6	4	3	4	4	6	2	2	1	4	4	5	2	4	6	6	2	4	6	6	7	2	7	5	4	5	5	3	5	1	5	1,5
87	14	2	4	1	1	7	4	5	4	4	5	6	2	2	5	7	1	5	1	5	4	5	5	1	5	5	1	5	5	5	1	1	4	5	3	2,5	2	3	4	5	6	1,625
89	15	2	4	4	3	5	6	1	2	2	2	3	2	3	2	4	1	1	1	1	4	5	4	1	1	3	1	3	3	2	1	1	1	2	1	5	3	1,5	1	2	5,6	1,125
91	15	1	7	6	7	7	6	6	6	7	7	7	7	7	1	7	1	7	7	7	7	7	7	7	1	7	7	7	7	7	7	1	7	7	7	5	3	5	1	4	7	1,625
92	13	2	4	5	2	3	5	5	5	5	6	3	2	2	6	4	2	4	4	6	5	5	4	1	3	5	2	4	6	6	6	1	5	4	4	3	3	4	2	4	4,6	1,375
93	14	2	5	4	7	2	5	4	5	4	5	4	3	4	5	6	4	5	2	2	7	7	5	4	2	4	2	4	6	6	6	1	3	1	1	3,5	4	4	3	5	6,4	1,125
94	14	2	5	5	6	5	6	3	5	5	4	5	2	4	6	6	4		2	5	4	6	3	3	3	6	2	5	6	4	4	2	5	5	4	3,5	3,5	3	2,5	4	5,8	1,375
95	15	2	3	4	3	5	5	5	5	5	6	3	2	4	5	7	2	4	2	5	4		1	1	5		5		6	1	4	1	6	1	1	4	2,5	2	5	3	3,4	1,125
96	14	1	4	2	2	2	6	1	5	1	1	2	2	2	2	6	1	3	2	1	5	4	3	1	2	2	2	4	6	5	2	4	5	5	6	4,5	2,5	4	1,5	2,5	5,6	1,5
98	14	1	1	1	1	5	1	4	5	1	5	5	1	1	5	5	1	1	1	5	5	1	1	1	1	5	1	1	1	1	1	1	1	1	1	3	3	3	3	2,5	3	1,375
99	15	2	3	3	6	5	5	4	5	5	5	6	4	4	7		4	4	4	6	7	5	7			4	3	5	7	7	5	3	6	7	5	4,5	2,5	4	3	3,5	5	1,375
100	15	2	4	4	6	6	5	2	6	4	4	5	1	1	5	7	1	1	1	4	4	4	1	1	3	1	1	5	5	1	4	1	1	1	1	3	3	2,5	3,5	3	3	1,375
101	16	1	5	5	4	2	6	2	4	5	4	3	3	3	4	5	4	3	2	6	6	6	2	2	2	5	2	2	5	2	2	2	5	2	2	3,5	4	4,5	3	3,5	4,8	1,25
102	15	2	5	5	6	6	5	5	5	5	6	6	4	5	6	6	3	5	5	5	5	5	4	2	2	4	2	4	4	3	5	2	5	3	5	3,5	2,5	2	4	3	4,4	2,625
104	14	1	3	5	4	5	5	5	6	5	5	5	3	3	5	6	4	5		4	5	4	2	2	2	6	2	4	5	3	4	4	5	5	3	3	3,5	3,5	3,5	4	5,2	1,5
105	16	1	3	2	3	1	5	4	4	3	4	1	3	2	5	3	4	2	1	5	4	4	6	1	1	6	3	5	5	5	4	4	6	3	4	4,5	2,5	2,5	2	2	6	1,25
106	16	1	3	2	1	3	5	1	3	4	4	3	1	1	1	1	1	1	1	1	6	3	7	1	1	7	1	1	4	6	1	1	6	1	6	3	2,5	3	1	3	6,4	1,5
107	15	2	3	5	5	6	4	6	6	6	6	5	2	2	5	6	2	4	4	3	5	6	1	2	3	5	1	4	4	1	5	1	3	3	2	2,5	2	4	3,5	3	5,6	1,625
108	15	2	1	7	6	7	1	1	6	2	5	4	1	4	7	7	1	1	1	7	6	4	1	1	4	7	1	5	4	1	7	1	1	2	1	5	3	5	4	4	5,8	1,125
109	14	2	3	5	5	6	6	3	4	3	4	4	3	5	6	4	2	3	2	4	5	4	2	2	5	5	4	2	5	2	5	2	6	2	2	4	3,5	3,5	4	3,5	4,6	1,125
110	16	1	5	1	1	4	5	5	6	4	4	5	1	1	6	7	6	3	1	6	4	6	3	1	1	1	1	3	6	4	1	5	6	4	3	3,5	2	2,5	2	2,5	5,2	1,5
111	15	1	5	5	2	4	7	5	5	5	4	3	2	2	5	5	3	5	4	6	6	5	4	1	5	7	1	6	5	1	2	4	6	6	2	4	3	4,5	2	3,5	5,6	1,125
112	15	1	3	5	1	2	2	1	5	3	5	2	4	2	7	7	5	4	1	7	6	4	5	1	2	6	5	5	6	5	2	2	2	5	5	4	3,5	4	2	3	4,6	1,25
113	15	1	2	2	3	6	1	3	3	1	5	4	2	2	6	4	2	4	3	4	5	2	3	2	6	4	1	3	3	3	5	1	5	2	2	3,5	2	1	4	4,5	6	1,25
114	15	2	1	3	5	5	3	4	5	3	5	5	2	2	5	6	3	2	2	4	5	2	3	2	5	5	2	2	5	3	5	2	6	3	2	3,5	4	2,5	4	3	3,4	1,5
115	15	2	5	6	7	6	5	4	6	4	4	4	2	3	4	6	4	3	2	4	5	4	2	2	5	5	2	3	5	2	5	4	5	3	2	4	3,5	3	3,5	1,5	3,4	2,25
116	15	1	4	4	1	4	1	1	7	1	2	2	1	1	4	7	1	2	1	3	4	4	1	1	1	7	1	1	1	1	1	1	4	1	1	3	4	3	4	3,5	4,6	2,625
118	15	1	1	2	2	2	2	2	5	2	2	1	2	2	3	4	3	2	1	2	6	1	1	2	1	5	3	2	1	1	3	1	5	1	1	3	3	2,5	3	2,5	4,4	2,375
119	15	1	6	4	7	3	5	2	4	4	4	3	3	4	5	4	2	3	2	2	3	3	2	2	2	3	2	2	3	2	4	2	5	2	2	3,5	3,5	2,5	2	4	5,2	1,5
121	15	1	4	6	4	7	4	3	4	5	4	5	3	3	4	6	4	4	1	3	5	4	4	1	3	5	3	4	5	3	2	3	4	2	3	3,5	3,5	3	2,5	4	5,4	1,375
122	15	1	4	6	2	3	5	2	4	4	4	3	2	1	6	5	1	1	3	7	6	5	1	1	1	6	1	5	5	1	1	1	4	4	2	5	3	3	2,5	4	6,2	1,375
123	15	1	3	5	4	2	5	1	2	2	2	4	1	2	6	5	1	1	2	4	6	2	3	1	2	5	1	4	6	2	2	2	5	4	2	2	4,5	3	2	3,5	5,2	1,5
124	15	2	1	2	3	3	7	4	5	2	2	2	2	2	4	6	2	4	4	5	6	2	3	2	2	7	1	2	5	4	4	1	6	4	3	2,5	2	3	4	2,5	3,6	2,125
125	15	2	3	5	1	2	5	2	3	2	1	1	1	1	5	4	1	1	1	4	3	3	1	1	1	7	1	4	4	1	1	1	2	3	1	1,5	3,5	3	4,5	4,5	5,8	2
126	15	1	1	1	1	2	2	1	7	2	6	5	1	1	5	5	4	5	2	6	6	4	1	1	1	6	2	4	1	1	1	1	1	1	1	3	3	2	4	2,5	4,2	1,625
127	14	1	2	2	2	5	2	3	6		2	5	2	1	4	7	3	2	2	4	6	2	2	1	2	4	3	2	3	2	2	2	1	1	1	3,5	3	2	3	3,5	4	1,25
128	15	1	2	2	2	5	4	5	4	2	5	4	1	2	6	5	2	4	2	5	5	3	4	1	5	5	2	3	3	4	2	1	4	2	3	3	2,5	2,5	2	2,5	4	1,625
131	16	2	5	5	7	7	6	5	6	6	7	7	6	6	7	7	2	7	6	6	7	6	7	6	5	7	1	7	7	7	7	1	6	6	4	5	2,5	2	3	5	7	1,125
133	16	1	2	1	3	2	3	2	4	2	4	3	2	2	5	6	1	1	1	5	6	5	1	1	1	6	1	3	5	1	2	1	4	3	1	2	2,5	2,5	2,5	2,5	4,6	1,75
134	16	1	5	4	4	5	7	3	5	6	5	5	2	4	6	6	5	4	5	5	6	5	4	2	3	7	5	6	7	6	6	5	7	6	6	2,5	2	4,5	1,5	3,5	6,4	1,25
135	15	2	4	2	4	5	5	4	5	4	5	5	1	4	6	6	1	4	1	5	6	4	1	1	2	5	1	3	6	4	3	1	4	4	4	2	2	3,5	2,5	3	4	3,875
136	16	2	5	5	6	5	7	4	4	5	5	4	4	3	5	4	5	4	4	5	6	5	7	2	4	6	3	5	6	7	4	5	6	6	7	3,5	3,5	3,5	4	3,5	4	1,375
137	16	2	5	4	7	6	7	1	4	5	4	5	1	1	7	7	5	1	1	7	7	5	7	1	3	7	5	6	7	7	4	6	6	4	4	5	3	2,5	2,5	4,5	5,4	1,125
138	15	2	4	3	5	6	4	5	5	5	5	6	2	5	5	5	2	5	4	5	5	5	4	2	4	4	2	5	4	4	2	4		5	3	2,5	3,5	1	4,5	4	5,2	1,75
139	16	2	2	5	3	5	6	5	6	4	6	5	3	2	5	6	6	5	2	5	6	6	3	5	2	6	6	5	6	5	4	4	6	7	5	2	3	3,5	3	2	5	1,125
140	15	2	5	5	5	5	5	2	5	6	3	4	4	5	5	7	1	4	4	4	7	4	1	3	7	6	1	5	6	1	5	1	5	5	1	3,5	2,5	3,5	4	2,5	3	1,375
141	16	2	5	4	5	4	7	2	4	4	5	4	2	2	5	6	2	4	2	5	6	5	1	2	2	6	1	4	7	1	4	1	5	4	2	3,5	3,5	4,5	2,5	2,5	4,6	1,25
142	16	2	3	2	5	5	6	2	6	5	6	4	2	2	6	7	1	5	2	5	4	4	6	1	2	5	1	4	6	5	4	1	6	2	6	1,5	2,5	5	4,5	3	4	2,5
143	16	2	5	4	7	6	6	6	7	6	6	4	1	5	4	7	1	4	1	5	6	6	1	1	2	6	1	4	6	4	6	1	6	2	2	3	3,5	3	3	2,5	5,4	1,5
144	16	2	5	5	4	5	6	7	5	4	6	7	1	1	6	7	1	6	3	6	7	6	7	1	5	6	2	5	7	7	4	1	6	5	6	3	3	3	3	5	3,2	1,625
145	16	2	6	5	7	5	5	6	7	6	6	4	2	4	7	6	1	5	6	7	7	5	5	6	4		1	6	6	3	7	1	5	6	3	2,5	3	2,5	3	5	4	1,625
146	15	2	4	5	6	5	6	2	5	4	5	6	4	5	6	6	5	2	3	5	6	6	2	1	3	6	2	4	5	2	4	2	5	4	6	3,5	4	3,5	4	4,5	5	1,875
147	16	1	5	2	4	3	6	6	6	5	4	3	1	2	6	6	2	5	1	7	7	5	6	1	4	6	3	2	6	6	5	3	5	2	4	1	3	4	4	3	2,6	1,875
148	16	1	5	7	2	5	4	2	6	6	4	5	3	5	7	6	2	5	3	6	6	5	5	2	5	6	2	4	6	3	4	2	5	4	5	2	2	3,5	4	4	2,8	1,75
149	16	1	4	3	6	5	4	1	2	6		4	3	1	4	5	7	1	5	4	5	7	3	1	2	3	6	1	3	5	2	6	1	7	4	3	3	4	3	2,5	4,4	1,75
150	16	1	5	3	4	5	3	4	5	5	5	5	4	3	4	5	5	3	3	3	5	5	5	2	4	5	5	4	5	5	4	5	5	2	3	2,5	2,5	2	3,5	2,5	3,2
151	15	1	3	2	2	1	4	1	2	3	1	1	1	1	4	2	1	1	1	6	7	4	2	1	2	4	2	3	4	4	1	1	6	4	4	1,5	3	3,5	3	5	3,8	1,375
152	16	1	2	2	4	5	4	3	5	2	3	5	4	2	5	5	1	1	3	2	5	2	5	1	5	6	1	5	6	5	5	1	5	1	5	3	2	4,5	4	4,5	5,2	1,125
153	16	2	2	4	5	3	5	5	6	6	5	4	2	2	5	5	1	4	4	5	6	5	4	2	3	5	1	4	5	4	4	1	5	4	4	4,5	3	3	4	5	4,6	1,125
154	15	2	4	4	5	5	6	1	4	5	5	3	4		6	6	4	5	2	6	6	6	2	2	2	6	2	5	5	2	5	2	5	2	2	3,5	3	3,5	1,5	3,5	4,6	1,125
155	16	1	5	4	6	5	5	2	4	4	5	5	2	2	6	6	4	4	4	5	6	5	4	1	2	7	4	5	6	4	3	5	3	4	4	2,5	3,5	4	3	4,5	4,2	1,375
156	16	2	4	4	1	4	5	1	4	4	4	3	1	1	4	4	3	1	1	4	4	4	4	1	4	6	1	5	5	5	4	1	4	4	3	3,5	3,5	2,5	3,5	4	5,2	1,625
157	16	1	3	5	5	4	3	3	4	3	5	4	3	3	6	6	4	4	4	5	5	5	3	2	3	6	3	3	4	2	5	4	4	4	4	3	2,5	2,5	3,5	4	3,4	1,625
158	16	1	7	7	7	7	7	7	7	7	7	7	7	7	7	7	7	7	7	7	7	7	7	7	7	7	7	7	7	7	7	7	7	7	7	5	1,5	1	1	3	7	1,125
159	17	1	5	2	4	4	6	2	6	4	2	2	2	1	1	1	6	4	3	2	5	2	5	7	3	5	2	1	5	2	4	6	6	3	3	5	3,5	1,5	2	4,5	5,8	1,25
160	17	1	5	5	7	3	4	3	5	5	5	4	3	5	6	7	6	6	3	5	5	5	2	1	1	6	5	2	5	2	6	5	5	2	2	3	2,5	3	2,5	4	5,6	1,5
161	17	1	6	2	6	4	5	2	3	5	5	4	3	2	5	4	6	4	1	4	6	6	3	1	4	4	4	2	5	1	3	6	5	2	3	3,5	3,5	3,5	3	3,5	5,4	1,25
162	17	1	4	1	1	3	6	2	3	3	2	3	1	1	4	2	2	2	2	1	4	4	2	1	5	2	2	3	4	2	1	2	5	3	2	2	3	2,5	4	2	5,4	1,375
163	17	1	4	4	4	4	5	3	5	4	4	3	3	3	5	5	3	3	3	4	5	4	6	4	4	5	4	4	5	6	6	4	5	4	4	3	2,5	2,5	2,5	2,5	5,6	1,125
164	17	2	4	2	4	2	6	3	4	3	3	2	2	3	3	5	2	2	2	4	5	2	1	2	1	6	2	3	6	2	4	2	6	4	3	4	2,5	3,5	2	4,5	4,4	2
165	17	2	5	6	5	6	7	5	6	5	7	6	4	4	7	6	1	6	2	7	7	5	3	3	6	7	1	6	7	4	4	1	6	5	4	4,5	2	4	4	5	5	1,75
166	17	2	4	2	4	5	7	3	7	4	5	6	2	2	5	7	3	4	4	4	7	5	3	3	6	7	2	6	7	2	6	2	6	4	3	4	3	3	3	4	5,8	2,125
167	17	2	5	4	4	5	6	2	5	2	2	1	1	1	6	5	4	1	1	7	2	6	7	1	6	7	3	5	6	7	2	3	6	6	4	3	3,5	2,5	2,5	5	5,8	1,125
168	17	1	5	3	5	2	6	4	7	4	4	3	2	3	6	7	2	2	3	5	5	6	4	3	1	6	1	3	4	4	5	1	2	2	3	4	3	2	3,5	3	5	1,375
169	16	2	5	4	4	4	6	2	4	5	3	3	1	2	4	6	2	2	2	4	5	5	2	1	3	5	2	4	6	5	4	2	5	3	2	3,5	2,5	3,5	3	3	5,2	1,375
170	16	1	5	4	4	4	5	6	5	7	6	5	2	4	6	6	5	6	3	5	7	6	4	5	3		4	5	6	4	4	4	6	5	4	3	4	2,5	2,5	2	4,8	1,5
171	18	1	3	7	3	1	6	1	6	3	3	3	3	2	6	7	1	3	2	6	6	4	2	1	5	6	2	6	5	1	2	1	6	6	2	2,5	2,5	2	3	4	4,6	1,5
172	17	2	2	5	6	3	4	2	3	2	5	3	4	2	5	4	1	2	4	4	4	2	4	3	1	6	1	4	4	2	6	1	5	5	4	3	4	4	2	4	5,4	1,125
173	17	1	5	3	4	3	5	5	4	5	6	3	2	3	7	4	1	3	3	7	5	4	2	1	2	6	2	5	5	1	4	2	5	6	1	4	4	3	2	3	6	1,75
174	18	1	2	1	1	2	3	1	5	2	5	3	1	1	5	5	4	4	1	5	3	4	1	1	3	6	4	4	5	1	1	1	5	1	1	3,5	2,5	3	1	4,5	6,2	1,125
175	17	2	2	2	3	4	6	2	6	4	6	4	2	2	5	6	1	1	2	5	6	5	2	2	2	2	1	2	6	2	3	1	5	2	2	2,5	3,5	2,5	3,5	4,5	4,8	1,5
176	18	2	2	2	2	5	5	4	2	5	4	4	2	2	6	5	1	3	1	7	5	3	6	2	5	6	1	2	6	6	4	1	5	2	5	4,5	3,5	3	2	2	6	1,375
177	16	2	3	5	5	6	4	4	5	4	6	6	4	4	6	6	2	4	2	7	7	5	6	2	4	7	2	5	6	6	4	2	4	5	6	2	2,5	4,5	4,5	4	4	1,625
178	17	1	3	2	5	6	6	4	5	3	4	5	3	2	6	5	2	3	3	5	6	4	2	2	5	6	2	4	5	2	3	3	2	4	4	2,5	3	3	4,5	4	4,8	1,375
179	17	1	3	1	1	2	5	2	2	2	2	2	1	2	6	3	2	2	1	5	2	2	1	1	2	5	1	1	2	1	3	1	4	1	1	3,5	4	4	1,5	3,5	5,6	1,5
180	16	2	2	2	3	3	5	2	2	3	4	2	2	2	6	5	2	3	2	6	5	4	5	1	2	6	1	4	5	6	4	1	6	4	2	2,5	3	3,5	4	3,5	4,4	1,25
181	17	1	4	5	2	3	5	4	6	4	6	4	3	4	5	6	5	6	4	5	6	5	5	2	3	7	5	6	6	5	3	3	5	5	4	2	3	2,5	2,5	3,5	4,2	2,5
182	17	2	4	7	7	7	7	4	7	3	6	7	1		4	4	1	1	7	5	7	1	1	7	7	7	1	1	1	1	7	1	1	1	1	4	2,5	5	1	5	4	2,625
183	21	1	5	5	5	5	5	3	5	5	5	5	5	4	5	5	3	3	3	5	5	5	5	5	5	5	5	3	5	5	5	5	5	3	3	3	3	3,5	3	3,5	4	1,25
184	18	2	4	6	4	5	7	5	4	5	5	5	5	3	6	6	1	4	4	6	6	6	6	1	1	6	1	4	6	4	4	1	5	5	4	3,5	3,5	3	3,5	4,5	6,4	2,125
185	23	2	5	5	5	5	5	4	5	5	5	5	4	4	5	4	4	1	5	5	5	5	3	3	4	5	1	1	7	1	7	1	7	1	1	4,5	1,5	3,5	3	3,5	3,8	1,625
186	19	2	6	4	6	4	7	4	5	6	6	4	2	4	6	6	2	4	6	6	6	6	4	4	4	6	2	6	6	6	6	2	6	6	6	2,5	3,5	3	4,5	4	5,4	1,5
187	18	2	5	4	6	3	4	4	3	4	3	3	3	4	4	4	2	4	4	4	5	2	6	2	5	4	4	4	4	4	5	3	4	4	4	4	2,5	3	1,5	3	4	1,75
188	17	1	3	3	4	3	5	3	4	3	3	4	3	3	4	5	2	2	3	5	5	2	2	3	4	6	2	3	4	2	3	2	5	3	2	3,5	2,5	4	2,5	3,5	4,2	1,25
189	17	1	4	5	6	4	6	2	6	5	4	4	2	4	5	6	5	2	2	4	5	5	5	2	2	4	2	4	5	5	5	2	4	2	2	4,5	4	2	1	4	6,4	1,5
190	17	1	3	2	2	1	6	2	3	2	2	2	1	1	5	5	1	1	1	7	6	5	5	1	1	7	1	4	5	5	2	1	6	1	5	4,5	4	3,5	1	3,5	6,4	1,125
191	17	2	4	5	2	4	7	3	4	3	3	4	1	1	6	5	1	4	1	5	5	5	6	1	4	6	1	4	6	6	2	1	4	4	5	2,5	3,5	3	3,5	5	4,8	1,625
192	20	1	2	6	5	6	5	3	5	3	5	4	2	2	5	5	4	4	3	4	6	5	1	1	5	5	3	5	5	1	4	4	5	5	2	3,5	2	4	2,5		4	1,375
193	17	1	1	1	1	1	1	2	7	1	2	1	1	4	4	7	1	1	1	4	7	4	1	1	1	7	1	6	1	1	1	1	5	4	1	2,5	3,5	4	3,5	4	3,2	2,125
194	19	1	1	4	4	5	6	1	1	4	1	4	1	4	7	7	5	1	5	6	7	4	4	4	5	7	4	4	7	7	1	1	4	1	1	4	1	1	2	4	6,4	1,125
195	18	1	6	3	4	3	7	4	5	5	4	3	3	2	5	5	1	2	2	5	5	5	2	2	2	6	1	4	5	2	2	1	5	4	2	3,5	2	2,5	2,5	2,5	2,4	2,625
196	18	2	4	5	4	3	5	1	5	3	4	3	4	4	5	6	4	4	4	4	5	5	4	4	5	5	4	5	4	4	4	5	4	4	4	3,5	2	3,5	3	3,5	4,6	1,625
197	21	1	3	4	5	2	6	1	3	1	2	2	1	3	6	6	1	1	4	6	6	5	1	1	4	7	1	5	5	4	4	1	3	2	2	2	2,5	3,5	3	4	3,2	1,25
200	20	1	4	5	3	3	5	2	3	5	4	3	2	2	5	5	4	4	3	5	5	5	4	3	2	6	4	4	5	3	3	3	5	4	3	2,5	3,5	3,5	3,5	3,5	5,6	1,25
201	19	2	5	5	6	1	5	1	6	5	1	1	1	1	1	5	1	1	1	1	6	5	1	1	1	6	1	1	6	1	1	1	6	1	1	1,5	3	2	3	3,5	5,8	1,5
202	19	2	4	4	6	5	4	1	7	6	5	6	3	4	5	7	4	5	4	5	6	5	5	1	4	5	4	5	7	5	6	4	5	6	5	3,5	2,5	2	3,5	2,5	4,8	1,125
203	17	2	5	4	6	7	6	1	7	6	5	6	2	6	7	7	3	4	2	6	7	5	6	5	6	7		2	6	6	6	2	5	4	5	3	3	3,5	2	4	4,4	1,125
204	21	2	5	5	6	5	4	1	6	4	4	3	2	4	7	6	4	3	2	7	5	6	2	1	5	7	2	4	6	2	5	2	5	4	2	3	3	3	3,5	3,5	4,4	1,875
205	22	1	2	2	2	2	5	2	5	2	2	2	2	2	5	5	2	2	2	5	2	2	2	2	2	5	2	2	5	2	2	1	5	2	2	2,5	3	4	2,5	3	4,8	1,125
206	20	2	3	3	4	5	6	2	4	3	4	4	1	3	5	6	1	2	2	6	5	4	6	2	3	6	1	2	6	6	4	1	7	4	5
207	19	2	4	4	3	3	6	5		3	4	3	3	4	6	6	1	5	3	4	4	5	7	4	3	4	4	5	7	7	3	1	7	7	7
209	14	2	3	5	2	2	7	1	5	2	1	2	1	1	7	7	1	1	1	6	7	3	1	1	1	7	1	6	6	5	1	1	5	7	5	3	3,5	3	1	5	4,8	1,5
210	13	2	1	1	5	4	2	1	5	1	1	5	1	1	7	5	1	4	2	7	7	2	1	1	4	5	1	1	6	1	2	1	7	1	1	2,5	2,5	4	3,5	4,5	5,8	1,5
211	14	2	3	2	1	3	5	4	2	2	2	1	1	1	6	4	1	1	1	6	2	1	1	1	1	5	1	2	5	5	1	1	6	2	1	3,5	2,5	4	2	5	5,8	1,375
212	14	2	4	7	2	2	4	4	5	4	6	6	1	1	2	6	1	4	2	6	6	4	3	1	1	7	1	6	6	3	1	1	6	6	2	2	2,5	5	4	5	5	2,375
213	13	2	4	5	3	4	6	4	7	4	6	4	2	2	7	7	2	4	4	5	7	4		2	2	5	2	5	6	3	2	2	6	5	3	2,5	3,5	3	2,5	3,5	5,4	1,75
214	15	1	4	5	3	2	4	3	5	4	3	2	2	2	3	4	2	4	2	3	5	5	1	3	2	5	2	3	4	1	3	1	4	3	1	3,5	3,5	3,5	4	3,5	3	2,875
215	13	1	6	2	4	1	4	1	6	6	4	3	1	1	5	5	7	2	4	5	6	4	1	1			7	4	5	2	1	7	5	4	1	3,5	2	3	3,5	3,5	5	1,75
218	16	2	1	2	1	2	3	1	2	1	1	2	2	2	1	6	1	2	1	3	1	2	5	1	2	1	2	1	2	1	2	1	2	3	1	4	3	5	2,5	3	4	1,5
219	14	2	4	5	1	1	5	1	5	2	4	5	1	1	4	3	1	3	2	4	5	4	6	1	4	4	1	3	4	6	3	1	7	3	6	2,5	3,5	3,5	2,5	3,5	5,4	1,25
220	14	2	2	2	5	5	4	2	6	6	4	3	1	4	4	6	1	3	1	2	5	4	1	1	4	4	1	3	6	1	1	7		1	1	3	3,5	3	3,5	3,5	5,4	1,375
221	14	2	2	4	5	5	3	2	7	3	4	4	1	1	1	7	1	2	1	1	7	3	2	1	4	2	1	5	6	2	2	1	6	4	2	2	3	3,5	3,5	4,5	5,2	1,75
222	16	2	4	1	1	1	5		4	2	1	1	1	1	1	4	1	1	1	1	4	4	1	1	1	1	1	1	6	1	1	1	5	4	4	5	3,5	4,5	2	4	3,6	1,25
223	16	2	5	4	3	2	5	4	5	4	4	4	3	2	4	5	2	4	2	5	4	5	5	2	4	5	2	4	4	4	2	2	5	4	4	3	3	3,5	3	3,5	4	1,75
224	13	2	1	2	4	3	6	6	1	1	5	4	1	2	2	4	1	3	3	5	6	5	4	4	7	7	1	2	6	5	2	1	6	1	1	4	2,5	3,5	4	3,5	6	1,125
225	14	1	1	2	1	2	1	3	4	1	2	1	1	1	6	4	1	2	1	5	4	1	1	1	1	6	1	1	1	1	1	1	1	1	1	3	3	3	2,5	3	4,4	1,25
226	15	1	4	2	2	2	3	2	3	2	3	2	2	2	3	2	3	2	2	4	3	4	3	2	2	3	3	3	2	3	2	2	2	3	3	4	3,5	3	2	4	4,2	1,375
227	13	2	2	2	5	4	3	4	5	5	4	3	2	3	4	5	1	4	2	1	2	2		1	3	2	1	2	2	1	4	1	2	1	1	3	3	2	1,5	2,5	5,8	1,5
229	15	1	4	3	6	5	6	1	5	4	4	5	4	5	4	5	5	5	4	4	7	5	4	5	5	4	4	3	4	5		4	4	3	3	3,5	4	2,5	2,5	3	4,6	1,25
230	13	2	4	4	6	5	7	4	3	5	4	3	2	3	5	7	1	4	3	7	7	7	4	2	5	6	1	5	6	3	7	1	7	3	4	5	3,5	1,5	4,5	5	5,4	1,125
231	16	1	3	2	2	5	6	1	5	4	4	2	4	4	5	6	2	6	4	4	5	5	2	2	4	4	2	4	5	2	4	4	4	3	2	3,5	3	3	3	3	4,8	1,125
233	14	2	4	5	6	7	5	1	3	3	2	6	3	4	7	7	1	1	4	5	3	2	1	1	5	4	1	4	4	1	4	1	4	2	2	3,5	1,5	3,5	4	3	6	1,125
234	14	2	1	2	5	7	4	2	4	3	5	6	3	4	5	4	1	2	1	6	6	3	2	1	7	6	1	2	5	1	5	1	6	2	1	1,5	2,5	4	4		6	1,125
235	14	1	3	4	6	7	5	1	3	3	2	6	2	4	7	7	1	1	3	5	6	4	1	1	6	6	1	3	6	1	6	1	7	3	1	3	2,5	3	3	2,5	6	1,25
236	16	1	4	2	3	2	6	2	3	5	2	2	1	1	3	2	1	1	4	2	3	4	4	2	2	5	1	2	4	3	3	1	5	3	3	2,5	2,5	4	3,5	3	3,8	1,25
237	14	1	4	2	4	1	4	1	5	4	4	1	1	1	5	4	1	1	1	5	5	4	4	1	1	7	1	4	5	2	1	1	4	4	1	4	3	3	4	3,5	5,6	1,5
241	17	2	5	6	5	5	6	6	4	4	5	4	2	3	4	5	1	4	4	3	5	4	1	1	2	4	1	1	4	1	3	1	1	1	1	3,5	3	2,5	4,5	5	4,2	3,75
242	17	1	5	6	7	4	6	3	6	7	5	4	2	3	7	7	4	5	5	6	7	7	7	5	2	7	3	6	7	6	7	2	7	5	5	4	3,5	2,5	1	3	4,8	1,25
243	16	2	6	4	3	5	1	4	5	5	6	1	1	1	5	6	1	1	1	4	7	6	1	1	1	4	1	6	1	2	2	1	4	6	6	4,5	3	2,5	1	4	4	1,375
244	15	2	4	3	7	6	4	2	4	3	2	6	3	4	3	5	2	3	6	2	6	4	2	2	6	4	1	3	3	3	6	1	4	1	2	5		2,5	5	5	5,2	1,125
245	15	1	4	6	6	6	2	4	6	6	5	2	2	4	4	6	7	4	2	3	4	6	5	2	2	4	6	4	6	6	4	6	6	4	6	3,5	4,5	4	3	3	4,2	1,5
246	14	2	5	6	6	6	5	2	7	6	5	6	2	4	6	7	6	6	6	5	6	5	5	3	5	6	5	6	7	4	7	5	5	4	4	3	3	4	3	3	5	1,25
247	16	1	5	2	7	2	4	2	6	6	6	2	2	4	4	7	4	4	6	6	6	6	5	2	2	6	4	4	6	5	7	4	6	2	2	4	2,5	3	1	3,5	5,6	1,125
248	15	2	3	6	5	1	2	1	1	1	1	1	2	2	3	3	1	1	1	3	6	3	3	6	2	4	1	3	3	2	1	1	1	2	4	2,5	2	3,5	3	4,5	5,2	1,75
249	15	2	4	5	5	4	6	4	4	6	5	6	5	5	7	6	1	6	6	7	7	4	3	6	6	6	1	6	7	5	5	1	4	4	5	4,5	2	4	2	4,5	6,4	1,125
250	15	2	3	6	6	5	5	4	7	5	6	4	3	3	5	7	2	3	2	3	5	5	1	2	2	3	1	3	4	1	5	1	4	4	1	3,5	2	2,5	4,5	4,5	1,6	4
251	15	2	4	1	4	4	4	4	5	5	4	2	4	1	4	4	2	4	4	5	5	5	4	1	4	4	4	4	4	4	4	2	4	4	2	4,5	3	3	5	2,5	5,4	1,125
252	15	1	2	1	1	4	4	5	5	3	5	6	1	2	5	5	1	5	4	5	6	2	1	1	5	7	1	5	6	1	1	1	5	2	6	2	2,5	3	4	3,5	4,6	2,25
254	15	2	4	4	6	7	3	1	7	7	7	7	4	1	7	7	2	2	2	4	7	7	4	4	7	7	1	4	7	7	4	1	7	4	7	5	2	4	3	4	6,2	1,25
255	15	2	5	4	2	2	7	2	4	5	4	4	3	2	4	4	1	2	3	5	5	5	3	1	2	5	1	4	4	1	3	1	4	3	1	3,5	4	4	3	4	5,6	1,125
256	15	2	2	5	5	7	1	1	6	2	2	5	4	2	6	6	1	4	1	6	5	4	6	2	7	4	1	5	7	5	6	1	2	3	5	4	3,5	3	5	4	5,4	1,25
257	15	2	2	5	5	7	2	1	7	2	1	5	1	1	4	7	2	1	1	1	4	2	2	1	7	2	2	2	4	6	7		1	1	1	3,5	2	2,5	3	3	7	1,125
258	15	2	7	7	5	7	7	7	7	7	7	7	5	1	7	7	1	5	7	7	7	7	1	1	7	7	1	7	7	1	2	1	7	7	1	5	1,5	5	3	5	6,8	1,125
259	14	2	3	4	1	2	4	1	2	2	2	2	1	2	3	4	1	2	3	5	5	3	2	1	2	4	1	2	3	1	1	1	4	2	1	3,5	3,5	3,5	3	4	5,6	1,125
260	14	2	5	5	6	4	3	3	4	4	4	4	2	3	2	4	6	4	3	2	4	3	1	2	3	4	5	3	4	2	3	4	4	2	2	5	2,5	4	3,5	3,5	6	1,375
261	15	1	5	1	7	7	6	3	6	5	5	4	3	3	6	4	4	5		4	6	5	3	3	7	5	5	4	6	4	6	4	2	1	3	4	4	2,5	2	3,5		1,25
262	16	2	1	1	1	1	1	1	1	1	1	1	1	1	6	5	1	1	1	6	4	1	1	4	1	7	1	1	1	1	1	1	1	1	1	1	2	5	4	5	6,2	1,625
263	16	2	1	2	1	1	1	1	2	1	1	1	1	1	6	5	1	1	1	6	4	1	1	4	1	7	1	1	1	1	1	1	1	1	1	1	2	5	4	5	6,2	1,5
264	14	1	3	2	2	5	1	4	2	5	2	3	2	1	3	6	1	1	3	1	6	4	1	1	3	5	1	3	5	1	3	1	4	2	2	4	3	4,5	2	2,5	6	1,875
265	15	1	3	1	1	3	4	2	4	2	2	1	1		4	3	5	4	1	2	6	5	2	1	4	6		2	2	4	1	5	1	1	3	3	3	1	4,5	3	4	2,125
266	15	2	3	5	5	6	6	4	6	3	3	6	2	4	7	6	3	5	4	7	4	3	2	2	6	4	1	4	7	4	3	1	5	1	1	2	2,5	3,5	4	5	5,4	2,125
267	16	1	2	2	1	3	5	1	6	1	2	2	1	1	6	5	1	1	1	6	3	1	1	1	1	5	1	6	2	1	1	1	5	1	1	3,5	3,5	1	1,5	3	5,4	1,25
268	16	1	4	3	4	1	5	1	3	4	2	2	1	3	7	5	1	2	4	6	5	4	1	2	1	7	1	7	5	1	4	1	5	5	2	5	3	2	4	4,5	3,6	1,5
269	16	1	5	2	4	3	6	2	7	5	3	4	1	1	4	7	7	4	4	5	7	5	4	1	3	4	4	5	6	4	5	4	6	3	3	4,5	2	3,5	3,5	3,5	4	1,5
270	15	2	5	4	7	7	6	5	3	5	4	7	1	2	6	7	2	4	2	7	5	7	5	1	1	7	1	2	7	3	7	1	7	2	1	4	2	2,5	2,5	4	5,8	1,75
272	16	2	6	5	7	7	7	5	5	7	7	6	4	6	5	6	1	6	6	6	6	6	1	7	4	5	1	6	6	1	7	1	7	6	2
273	18	1	4	5	3	3	6	2	3	3	4	3	3	3	3	3	4	3	3	3	5	5	3	3	3	4	3	3	4	3	3	2	5	4	3	4	3	4,5	4,5	2,5	5,4	1,5
274	16	1	3	1	5	1	6	2	6	5	5	1	1	4	5	7	5	3	3	5	6	5	1	1	1	7	1	4	7	1	5	4	6	3	1	4	3,5	4,5	5	3,5	5	1,5
275	17	2	3	5	4	7	7	7	6	4	4	6	4	1	7	7	1	5	4	7	7	4	1	4	7	7	1	7	7	1	7	1	7	7	4	3,5	3,5	2,5	2	5	4,8	2,125
276	18	2	1	2	3	5	5	1	3	1	2	4	1	1	5	5	1	1	1	5	5	4	4	1	4	4	1	4	4	2	2	1	4	4	4	3,5	3,5	3,5	3,5	3,5	6	1,5
277	16	1	1	1	4	2	5	1	1	1	4	1	1	1	5	3	3	1	1	5	4	1	4	1	1	1	1	1	4	2	1	1	3	1	1	3	3,5	3	3	4	6,4	1,5
278	15	2	5	5	4	5	6	1	4	4	2	3	1	1	4	5	5	1	1	2	3	4	1	1	5	4	3	6	6	1	2	3	5	5	1	5	3	2	3,5	5	5,6	1,375
279	16	1	6	5	6	5	5	1	4	5	6	7	1	1	6	6	6	5	5	6	7	6	7	4	7	2	4	5	7	6	3	5	6	7	6	5	3,5	3,5	5	3	3,8	3,125
280	16	2	4	4	5	7	4	2	5	5	3	6	3	4	4	4	3	3	4	5	6	5	3	3	5	5	2	4	4	4	5	2	3	3	4	3	3,5	5	2,5	3,5	5,8	1,25
281	16	2	4	4	4	5	5	4	4	4	5	5	3	4	4	4	1	3	3	5	4	3	3	3	4	4	1	3	5	3	5	1	5	3	3	3	3,5		4,5	3,5	5,4	1,25
282	16	2	1	1	2	4	6	2	5	1	1	1	1	1	5	4	1	1	1	4	5	5	4	6	3	7	1	3	5	4	5	1	5	6	3	5	2	2,5	4	4,5	4,8	1,375
283	16	2	1	7	7	5	7	5	7	4	7	4	7	2	7	7		1	7	7	6	4	1	7		5	1	7	7	2	7	1	5	6	2	1	4	3	4,5	5	4,8	1,875
284	16	1	4	4	5	2	4	3	5	5	5	4	2	2	4	6	2	3	3	3	5	4	7	3	3	5	2	3	5	5	6	2	4	3	3	2,5	4	2	3	3,5	2,6	2,5
285	16	2	2	7	7	7	7	7	7	7	7	7	7	7	7	7	1	7	7	7	7	4	1	7	7	7	1	7	7	7	7	1	7	7	7	4	3	3	5	3	1,4	2,25
286	17	2	5	4	4	5	6	3	3	5	4	3	3	4	6	4	4	3	4	5	4	5	6	4	5	6	4	4	6	5	4	4	5	3	4	3,5	3	3	4	5	5,8	1,5
287	17	1	7	1	7	4	7	7	5	7	4	3	1	4	7	7	4	1	4	4	4	4	1	4	4	6	1	1	4	1	5	2	5	2	1	5	4	3,5	3	5	6	1,125
288	17	2	5	3		2	6	1	7	6	5	1	1	1	5	7	1	2	1	6	6	6	5	1	1	7	1	2	6	5	1	1	5	2	5	2,5	3	2	3	2,5	4,2	1,75
289	17	1	4	4	4	7	7	2	2	4	4	6	4	4	5	5	2	2	4	5	5	5	2	4	7	7	1	4	7	1	4	1	7	4	4	3,5	2,5	3	2,5	3	5,6	1,25
290	17	2	4	5	6	6	6	7	6	5	6	6	3	4	7	7	4	6	3	5	6	4	4	3	6	6	3	4	6	4	6	4	6	5	4	3,5	3	3	5	4	4	1,75
291	17	2	5	4	6	5	7	5	7	6	7	5	5	5	7	7	5	7	7	7	7	6	1	5	5	7	4	4	7	1	6	6	7	4	2	3	2,5	4	3,5	3	5,8	1,625
292	17	2	4	4	2	2	5	5	6	2	2	1	1	1	7	5	1	4	1	7	5	5	1	1	1	6	1	4	4	3	1	1	2	4	2	1	3	5	4,5	3,5	5,4	2,375
293	18	2	6	6	1	1	6	3	7	6	5	1	1	1	6	7	1	3	1	6	6	6	2	1	1	6	1	6	6		1	1	6	6	5	4,5	2	2,5	2	3,5	5,4	1,25
294	17	2	7	4	2	5	6	4	5	7	5	5	3	2	7	7	5	3	2	7	7	7	4	1	7	6	4	5	6	3	1	4	6	2	4	3,5	2,5	3,5	5	3,5	4	3,375
295	17	1	4	6	7	5	7	5	6	6	6	6	5	6	5	6	7	5	4	5	5	6	4	3	4	5	6	4	5	5	5	6	4	5	3	3	3,5	4,5	2	4	4,6	1,57142857142857
296	17	1	5	5	5	6	6	3	4	6	4	5	2	4	5	4	6	5	5	5	5	7	3	3	6	6	6	5	7	4	5	6	6	3	3	4	2,5	5	3,5	3,5	5,4	1,625
297	16	1	4	2	5	4	6	1	5	3	4	3	2	3	6	5	3	1	1	5	5	4	5	2	2	6	3		6	4	3	3	6	4	6	4	3,5	3	1,5	2,5	6,4	1,25
298	17	2	4	3	2	5	5	4	6	4	4	3	2	2	6	5	2	4	4	6	5	5	3	2	5	6	2	4	6	3	3	2	6	3	3	2,5	3,5	3	2	2,5	4,8	1,5
299	16	2	2	5	5	7	4	2	6	4	4	6	2	4	5	7	4	4	2	5	6	4	3	1	7	5	3	4	6	3	6	3	4	4	2	4	3,5	2,5	2	2	6	1,25
300	18	1	5	5	1	5	6	1	7	5	4	4	3	2	5	7	4	2	2	4	7	5	5	2	3	6	4	5	6	5	2	3	6	4	5	3,5	2	2,5	3	3	3,4	1,375
302	17	1	5	6	3	7	6	5	3	5	4	7	4	3	7	6	4	5	2	6	4	6	1	1	5	7	3	7	7	1	4	3	6	7	6	3	2	4	2,5	2,5	6,6	1,125
303	17	1	3	4	3	2	6	2	2	5	2	1	1	1	4	2	1	3	2	4	2	3	4	1	1	4	1	4	3	5	2	2	4	4	5	2,5	3	3	1	2	5,4	1,125
304	17	1	1	1	1	1	6	1	2	3	2	1	1	1	4	7	1	1	5	4	7	7	1	1	1	7	1	5	4	3	2	1	5	5	2	4,5	2,5	2,5	1	5	5,4	1,5
305	18	2	5	1	6	6	5	5	5	4	4	4	3	4	5	6	3	5	4	5	5	5	4	3	5	5	4	5	6	5	5	3	4	4	4	2,5	2,5	2,5	3	2,5	5	1,375
306	19	2	4	5	1	7	7	5	5	1	6	7	1	1	7	5	1	7	2	7	7	7	7	1	5	6	1	1	5	1	1	1	5	1	1	3,5	3	3,5	3,5	4,5	5,4	1,5
307	17	2	2	1	4	4	1	1	6	6	2	1	1	1	2	4	1	1	2	2	5	2	1	1	3	2	1	3		1	1	1	5	2	1	2,5	3,5	3	2,5	1	4,4	1,5
308	17	2	4	1	1	1	5	1	1	1	1	1	1	1	1	2	1	1	1	7	1	1	1	1	1	7	1	1	1	1	1	1	4	1	1	1	1,5	4	1	3	5	1,125
309	17	2	1	1	1	4	1	1	1	1	1	1	1	1	4	1	1	1	1	1	1	1	1	4	1	1	1	1	1	1	1	1	1	1	1	2,5	3	2	3,5	3,5	4	1,5
310	17	2	3	4	5	4	4	5	5	4	5	5	3	3	3	5	3	5	3	5	2	3	2	2	4	2	1	1	5	1	6	1	1	1	1	2,5	2	4	4,5	2,5	4,4	1,875
311	18	1	2	4	2	5	1	1	3	3	2	2	2	1	2	4	6	2	2	2	3	2	1	1	6	3	4	3	3	2	3	2	5	4	3	5	3	2,5	1	4,5	4,2	1,375
312	17	2	4	7	1	1	1	1	1	1	1	1	1	1	7	1	1	1	1	7	5	1	1	1	1	1	1	1	1	1	1	1	1	5	1	2	3	5	5	3,5	1,8	3,75
313	18	1	1	2	7	5	2	1	5	1	1	2	1	4	1	6	5	1	2	1	6	1	1	1	5	3	2	1	1	1	5	3	1	1	1	4	3	3	3,5	3	3	1,5
314	16	2	1	1	4	1	7	1	1	1	1	1	1	1	6	1	1	1	1	7	1	1	1	1	1	3	1	1	7	7	1	1	1	1	6	3	4	5	3	4,5	6,2	1,125
318	14	2	4	2	1	3	5	2	2	5	5	3	1	1	4	6	1	4	1	3	7	6	1	1	1	7	1	7	5	1	1	1	1	6	1	2,5	3	2,5	2	2,5	5,8	2,5
319	13	2	5	1	3	5	6	5	5	3	2	5	1	1	5	7	1	1	1	1	6	5	1	1	1	1	1	1	5	1	1	1	1	1	1	1,5	4	2,5	5	4	4	2,625
320	14	1	4	1	6	4	4	4	5	5	6	5	3	5	6	5	4	4	4	7	6	3	1	3	3	6	4	5	5	3	4	2	2	4	4	4	3	2,5	2	4,5	5	2,625
321	14	1	5	4	4	3	6	1	5	4	4	5	2	3	5	7	4	3	2	5	6	5	4	1	3	6	4	4	4	2	3	4	5	4	4	3	3,5	3	1,5	3,5	6,2	1,375
322	16	2	3	6	6	5	4	3	5	6	6	4	1	2	3	6	1	3	4	2	7	4	1	1	3	4	1	3	4	2	3	1	5	1	1	3,5	3	3	4	3,5	5	1,125
323	14	2	6	6	6	6	7	2	4	4	4	5	2	2	6	6	5	4	3	6	7	7	7	3	2	7	3	6	7	7	7	2	7	6	5	2,5	3	2	2,5	2,5	5,4	1,25
324	14	1	2	1	3	3	6	5	5	2	4	4	1	1	4	5	1	5	1	5	5	1	2	1	2	5	1	1	5	2	1	1	6	1	2	3	3	3	4	2,5	5,2	1,125
325	15	2	4	7	7	5	7	7	7	7	7	6	6	7	7	7	4	7	4	3	6	7	1	2	7	4	1	5	7		1	1	7	7	1	5	4,5	2,5	5	3,5	5,6	1,25
326	15	2	2	2	6	6	6	2	2	4	2	2	2	2	5	4	2	2	2	5	2	5	2	2	2	5	2	2	2	5	5	2	2	5	6	5	3	4	4,5	3,5	4,6	1,125
327	14	2	1	5	7	6	6	1	1	1	1	6	1	7	7	7	1	1	7	4	7	1	1	7	1	7	1	5	1	1	7	1	6	1	1	4	1,5	2,5	5	5	6	1,625
328	14	2	1	5	7	6	6	1	1	1	2	6	1	6	6	6	1	1	7	4	7	5	1	7	1	7	1	5	1	1	7	1	6	2	1	4	2,5	4	4,5	3	6,2	1,125
329	14	2	3	3	5	2	3	1	4	3	3	3	4	4	3	4	1	2	4	3	6	6	3	1	1	2	1	3	6	2	7	1	6	2	2	3,5	4	4		2,5	5	1,25
330	13	1	3	3	3	2	2	4	6	2	6	4		2	5	5	1	5	3	6	5	3	1	2	1	6	1	5	4	2	2	1	4	5	2	3,5	3,5	3	2,5	3	4,6	2,25
331	14	1	5	6	7	6	3	7	7	7	6	6	6	7	6	7	7	7	6	6	7	7	1	7	5	6	7	7	7	2	7	7	5	5		5	2	2	1	5	6,6	1,125
332	16	2	4	4	2	2	5	2	4	4	3	2	2	2	2	3	1	3	1	3	3	4	4	2	1	4	1	1	5	3	3	1	4	3	4	2,5	3		2,5	2,5	2,4	3,75
333	13	1	4	4	5	4	6	4	3	4	5	4	2	4	4	5	1	4	4	5	5	4	1		3	4	1	2	4	1	5	1	4	1	1	3	3	2,5	3	3,5	6	1,375
336	14	2	3	1	6	4	5	5	2	1	6	4	1	1	3	5	1	5	1	4	6	2	1	3	1	6	1	1	4	1	5	1	1	1	1	3,5	3	3	5	3,5	2,8	3,375
337	13	1	5	1	2	2	7	4	3	3	2	2	1	1	5	6	1	2	2	5	6	4	1	1	2	4	1	5	4	1	4	1	5	4	2	4	3	3	1,5	3,5	5,4	1,5
339	14	1	6	6	4	1	6	4	7	6	7	3	4	6	7	7	1	3	4	6	7	7	2	6	3	6	1	5	4	3	5	1	4	4	5	3		3,5	3,5	4	5	1,5
340	14	2	4	5	4	6	6	5	6	4	4	5	3	3	5	6	3	4	4	5	7	5	2	3	6	7	2	4	6	2	3	4	5	5	4	2,5	4	2,5	4	3,5	4,2	1,25
341	16	1	1	7	2	1	7	4	5	5	6	7	1	1	6	6	4	3	2	7	5	6	1	2	3	7	4	5	7	4	4	3	5	1	1	5	2	2	3	3	1,6	3,375
342	13	1	1	5	5	7	3	6	5	2	7	5	6	5	6	7	4	7	1	5	6	5	6	1	6	4	1	6	7	1	7		4	2	4	3,5	2	1,5	3	2,5	5,6	2,125
343	14	1	5	5	5	7	4	1	5	6	6	7	1	2	5	5	1	1	4	4	7	6	5	1	7	7	1	3	5	4	5	1	4	4	4	3	3,5	2	4	3,5	5,2	2,25
344	14	2	1	1	1	6	7	3	1	1	2	7	1	1	7	7	1	1	1	6	6	1	2	1	7	7	1	3	6	1	1	1	1	7	6	2	3	3	4,5	2	5,8	1,25
345	14	2	2	3	4	5	5	2	6	3	3	4	1	1	5	5	1	3	2	5	5	4	2	2	1	4	1	4		3	3	1	3	4	3	2	2,5	4	3,5	4	4,8	1,875
346	16	1	4	2	4	5	2	3	4	4	4	5	2	2	4	4	3	5	2	4	6	5	2	1	2	2	2	2	3	2	4	4	5	3	4	2	2	4,5	3,5	2,5	3,8	2,25
347	15	1	4	3	4	3	5	4	4	5	3	3	2	4	5	5	3	5	5	5	6	5	1	1	3	6	4	5	6	2	5	4	5	5	3	4	4	4	2,5	4	6,2	1,125
348	14	1	4	4	6	4	4	5	4	5	5	4	4	4	4		6	5	6	4	7	5	5	4	5	4	2	4	5	4	5	4	4	4	4	4	3,5	2	3,5	2,5	5,4	1,125
349	15	1	4	1	5	5	5	2	4	5	4	3	2	5	5	5	6	4	4	5	7	6	2	2	5	5	5	4	7	2	3	5	4	4	3	4	4	2	1,5	3	4,8	2
350	15	1	4	5	7	6	6	6	6	4	5	4	4	4	6	6	5	6	5	7	7	4	7	1	6	7	4	6	6	6	6	4	5	5	3	4,5	2,5	2,5	1,5	3	4,8	1,375
351	15	1	2	2	1	4	5	4	4	4	4	5	2	2	3	4	2	4	4	4	4	4	1	2	2	4	1	3	4	1	1	1	4	2	2	4	3,5	2	4	2	4,2	1,375
352	15	1	4	5	5	4	5	4	6	5	4	4	4	4	4	5	4	4	4	4	5	4	4	4	4	4	4	4	5	4	4	4	5	3	3	4,5	4	2	2	3,5	5,8	1,25
353	15	2	3	4	3	6	5	6	6	5	6	6	3	4	7	7	1	6	6	6	6	5	6	5	7	7	1	7	6	4	4	1	4	6	4	4,5	1,5	3	4	3	5,6	2
354	15	1	4	3	3	4	6	5	5	4	6	5	2	2	7	6	4	5	3	6	6	4	1	1	1	5	2	5	6	2	3	2	6	5	2	4	3,5	3,5	2	3	5,6	1,5
355	15	2	2	2	4	7	7	4	5	5	5	6	2	3	6	6	1	4	4	5	6	1	5	2	1	7	1	4	7	4	2	1	7	2	4	5	2,5	5	5	5	6,2	1,25
356	14	1	4	1	4	5	6	4	6	4	3	5	1	1	6	6	4	2	1	6	5	4	2	2	5	6	2	4	6	2	1	1	6	2	1	4	3	4,5	3	2,5	5	1,5
357	14	2	6	6	6	7	7	7	6	6	6	7	4	5	7	7	5	7	7	6	7	7	5	4	5	7	4	5	7	6	6	4	7	5	5	5	2,5	1,5	3	2	5	2
358	15	1	5	4	6	6	4	5	5	6	4	5	4	4	4	5	3	4	6	5	5	4	4	4	4	5	2	4	5	4	4	2	4	3	3	3	3	1,5	2,5	4	3,8	1,75
359	15	1	5	4	5	5	5	6	6	4	6	6	4	4	7	7	2	4	4	6	6	5	3	2	1	6	1	5	6	4	4	1	5	5	3	4,5	4,5	3	1	4	5,4	1,125
360	15	1	5	5	5	6	6	4	4	4	5	5	5	6	6	4	5	5	5	5	5	5	5	5	5	5	5	5	5	4	5	4	4	4	4						2,6	2,125
362	15	1	4	3	7	3	6	4	5	4	3	4	3	5	3	6	7	6	6	4	6	4	6	4	4	5	3	3	4	5	6	4	3	2	2	3,5	3,5	1,5	2,5	3,5	4,8	1,875
363	16	2	4	5	4	5	7	3	5	6	4	4	5	4	7	6	1	4	5	5	7	7	7	4	6	7	1	7	7	7	6	1	6	6	5	4	3	3	5	2,5	4,8	1,75
364	15	2	5	5	4	4	6	4	4	5	5	5	3	4	6	5	4	5	7	6	5	6	2	4	5	5	2	5	6	3	5	2	6	4	3	4,5	3	4	2,5	3	4,6	1,25
365	15	1	7	5	1	5	7	7	6	7	7	4	3	5	7	7	3	6	4	6	6	7	5	1	3	5	2	7	6	5	2	2	2	7	4	2,5	2	1	4	4,5	4	1,875
366	15	1	4	1	1	2	2	2	1	1	3	1	1	1	3	1	1	2	1	3	1	1	4	1	1	3	1	3	2	4	1	1	1	2	3	3,5	2,5	3,5	2	4,5	2	1,875
367	15	2	2	2	4	5	6	1	6	2	4	1	1	1	6	7	1	1	1	6	6	3	2	1	1	6	1	1	6	1	6	1	6	1	1	5	3,5	4	2,5	5	4,2	1,125
370	16	1	4	5	5	3	6	4	5	3	4	5	2	2	7	6	5	1	3	7	6	4	5	3	4	6	4	5	5	6	5	4	5	6	5	4,5	2,5	2	4	3	5,2	1,375
371	16	1	4	4	7	4	6	7	4	2	5	1	1	6	5	7	4	4	5	5	4	6	5	4	3	4	2	4	3	4	6	2	5	3	4	4	3	1,5	3	4	5	1,75
373	17	2	4	3	5	6	5	3	4	5	4	6	2	4	3	7	3	2	3	5	5	5	4	3	7	7	3	5	5	5	6	3	5	5	4
374	16	2	4	5	5	5	7	5	4	5	6	4	3	4	6	5	4	5	4	6	6	5	6	4	5	7	3	6	7	7	6	3	5	6	6	2,5	3,5	4	3,5	4,5	4,4	1,5
375	17	1	4	1	5	5	6	6	6	5	5	7	6	7	6	6	6	5	6	6	6	6	3	1		6	5	4	5	2	5	4	6	6	3	2,5	3	1		5	4,6	1,5
376	16	2	1	2	1	2	7	1	7	1	4	1	1		4	7	1	2	3	4	7	1	7	1	1	7	1	6	4	7	1	1	7	6	7	1,5	2,5	2	4	3	5,2	1,625
377	17	1	5	6	5	4	6	5	5	4	6	4	4	4	5	6	1	4		4	5	4	5	2	4	5	1	5	5	4	5	1	5	5	4	4,5	3,5	3	4	3	1,8	1,375
379	16	2	4	2	1	5	6	6	5	5	4	4	2	2	6	5	1	4	4	6	5	5	4	2	5	7	2	5	6	4	3	2	5	3	3	2,5	4	3,5	3	4	3,4	1,25
380	17	2	4	3	6	7	6	2	6	4	4	6	2	4	5	7	4	2	3	5	7	4	7	2	6	6	2	4	6	7	5	2	6	4	6	2,5	3	2	3	3	4,2	1,25
381	16	1	4	3	6	4	6	6	5	6	7	4	4	5	6	7	7	7	5	5	6	4	5	5	4	6	5	4	6	6	7	7	6	4	4	2,5	3	2	2,5	4,5	4,4	1,375
382	16	1	5	4	5	2	5	5	4	6	5	3	3	4	5	5	5	6	5	6	5	7	7	3	3	5	6	5	6	7	6	5	5	5	6	5	3,5	4	2	3	5,2	1,625
383	16	1	1	5	1	4	4	1	5	1	6	3	1	1	5	7	1	1	1	7	6	4	5	1	2	7	1	7	5	3	1	1	7	7	4	1,5	2,5	2,5	3	2,5	2	3,75
384	17	1	2	5	7	7	6	6	6	2	7	6	1	1	7	6	3	7	5	7	7	3	2	1	7	7	2	5	7	1	3	2	7	4	3	2	2	2	2	2	6	1,75
385	17	1	1	1	1	2	5	1	6	1	1	1	1	4	2	5	5	1	4	1	6	1	1	1	2	5	1	5	1	1	1	3	1	6	1	5	4	2	3	2,5	5,8	1,5
386	18	1	5	3	4	4	5	4	4	4	3	3	3	3	5	5	2	4	3	5	5	4	2	1	3	5	2	2	4	4	3	2	5	3	4	2,5	3,5	3	3	3	5,4	1,25
387	17	1	1	1	1	2	6	4	3	1	2	2	2	1	6	2	1	2	1	6	6	1	1	1	2	6	1	2	6	1	2	1	3	2	1	2	2	3	2	3,5	3,6	1,375
388	17	1	2	5	3	5	4	5	4	3	2	6	3	6	7	6	1	4	1	6	6	6	2	1	5	6	1	6	6	1	5	1	5	6	1	3	2	4,5	3	4,5	5,4	1,125
389	17	2	5	3	6	6	6	6	5	6	6	6	3	6	6	6	3	6	3	6	7	6	3	3	5	6	2	3	6	3	6	2	5	3	3	4	2	4,5	4,5	3,5	5,8	1,25
390	17	1	6	6	6	5	7	6	6	6	6	3	1	1	6	5	4	6	5	6	6	6	6	3	2	6	3	5	6	6	6	2	5	5	6	4	4	3,5	2	3	4,2	1,625
391	16	1	1	2	2	3	4	5	4	1	4	4	1	1	5	5	3	6	1	6	6	1	2	1	3	7	2	1	6	1	2	1	5	2	1	4	4	2	1	3,5	2,2	2
393	17	1	5	6	3	5	6	3	5	4	5	4	2	1	7	7	4	1	1	4	7	5	6	5	4	7	1	5	5	7	1	2	5	5	4	1,5	3	3	4,5	3	5,4	2,25
394	17	2	1	2	3	4	3	1	7	1	2	2	4	3	6	6	1	1	1	7	7	2	1	1	2	7	1	4	5	3	5	1	3	6	1	4	2,5	2,5	4	3,5	5,2	1,875
395	17	1	1	6	1	1	6	1	6	1	1	1	1	1	7	6	1	1	1	7	6	1	7	1	1	7	1	7	6	7	1	1	4	7	7	3	2,5	1,5	1	1	4,6	1,125
396	17	1	1	5	3	5	3	2	4	1	3	5	1	1	7	6	1	1	3	4	7	1	1	1	1	6	1	4	7	5	2	1	7	4	3	1,5	2,5	3,5	2,5	3	3,8	2,125
397	17	1	4	6	4	5	7	3	4	2	3	4	3	4	4	4	2	3	3	3	4	4	4	1	5	6	4	5	6	5	5	2	4	6	5	3,5	2	2,5	4	5	5,6	2,375
398	18	1	3	6	1	5	7	1	3	5	6	5	1	1	7	7	2	2	4	6	7	6	5	5	6	7	2	5	6	4	2	2	6	6	4	5	3	2	1	5	4,2	1,625
401	17	1	5	4	4	4	7	3	1	4	5	5	2	3	6	5	5	4	4	5	5	6	3	4	3	5	3	4	4	4	4	2	6	3	3	3	3	2	4	4	4,4	2,625
402	19	1	2	4	5	5	5	1	7	2	1	4	1	1	6	7	1	1	1	6	7	2	1	1	1	6	1	5	6	1	5	1	6	1	1	3,5	2,5	3	5	5	3,8	2,375
405	16	1	4	5	2	2	7	2	5	5	4	2	1	1	2	7	1	4	2	4	6	5	1	1	1	5	1	3	3	1	1	1	7	4	2	4,5	4	3	4	3	5,6	1,125
406	16	1	2	1	1	1	4	1	6	2	2	1	1	1	6	7	2	1	1	6	7	2	2	1	1	6	1	4	6	1	1	1	4	5	1	3,5	3	2	2	3	4,4	1,125
411	20	1	4	4	4	4	7	4	5	4	5	4	1	3	5	4	1	4	4	6	6	4	1	1	1	5	1	4	6	1	1	1	6	4	1	4,5	4,5	3	3	5	5,8	1,5
413	19	2	4	4	2	3	7	2	2	2	4	2	1	2	5	6	1	2	1	5	4	4	2	1	2	5	1	4	4	2	2	1	4	3	2	3,5	2,5	2	2,5	2,5	4,4	1,75
414	20	2	1	1	1	1	6	5	5	1	4	3	1	1	7	6	1	5	1	7	6	1	4	1	1	7	1	5	5	4	2	1	6	5	4	2,5	2,5	4	3	3	5	1,25
416	18	2	1	3	5	6	6	6	7	4	7	5	1	2	7	6	1	6	3	5	6	4	1	1	2	5	1	4	6	1	2	1	4	3	1	1,5	3	3	3,5	2,5	5,4	2,125
417	21	2	4	4	3	3	5	4	4	3	4	3	1	3	5	3	2	3	4	5	4	4	5	3	3	4	2	3	4	5	3	3	4	3	4	4,5	3,5	4,5	3,5	4,5	4,4	1,375
418	25	2	3	4	5	6	5	4	5	5	5	5	3	3	5	5	3	4	4	5	6	5	2	1	5	5	3	4	5	2	5	2	5	2	1	4	3,5	4	2,5	3	5,4	1,625
419	21	2	2	6	3	4	6	2	6	2	2	3	1	1	4	6	1	1	1	4	6	1	2	1	4	6	2	2	6	2	2	1	6	3	2	4,5	3,5	4	3,5	4	5,6	1,5
421	14	2	6	1	7	6	7	6	7	7	7	7	4	7	6	7	7	7	5	6	7	7	4	1	7	7	7	7	7	1	7	5	7	6	3	5	3	3	1,5	2,5	5,8	1,125
422	13	2	3	2	3	7	7	1	5	2	2	5	1	1	7	7	1	1	1	5	4	1	1	1	7	6	1	1	5	5	1	1	5	1	1	1	3	1,5	5	5	5,2
425	14	2	1	1	4	4	5	1	6	1	1	3	1	1	4	7	1	1	1	4	5	1	4	1	5	6	1	4	6	4	4	1	4	1	2
426	15	2	2	5	2	5	7	3	7	2	2	3	3	1	5	7	1	1	5	5	5	2	3	7	7	7	1	5	6	6	1	1	6	2	4	4	3	1,5	4,5	4	3,8	3,25
427	15	1	4	3	5	5	6	4	6	4	5	4	1	6	3	5	4	3	2	2	6	5	1	1	6	3	3	3	5	1	5	2	5		3	3,5	3,5	1	2,5	4,5	4,2	1,75
428	15	1	7	4	7	4	6	3	3	7	7	4	5	5	3	7	5	6	5	2	7	7	3	2	4	4	3	4	7	2	7	4	7	3	2	4	3	2	2,5	3,5	3,6	1,5
430	14	2	3	5	7	5	5	6	7	6	5	6	4	7	5	7	6	5	5	3	6	7	2	1	7	5	5	2	5	2	6	1	3	1	1	4,5	2,5	3	3	2,5	2,6	3,125
431	16	1	5	4	4	3	6	3	3	5	5	3	3	4	5	4	3	4	4	5	5	5	1	4	3	5	3	4	5	1	3	3	6	2	1	3	2,5	4	3,5	2,5	5,2	2,125
432	14	2	1	6	6	6	5	2	5	1	2	4	1	4	2	6	4	2	4	2	4	4	1	1	6	5	4	5	7	1	7	7		2	1	2,5	4	3	4,5	5	4,8	2
433	14	2	4	4	5	4	7	4	5	4	6	4	1	1	6	6	2	4	2	6	6	7	4	1	4	7	1	5	7	4	4	2	7	4	4	2	2,5	4	2	2,5	3	2,125
434	14	1	5	7	6	7	5	4	6	7	6	5	1	3	5	6	2	5	4	7	5	7	6	2	1	6	3	5	6	7	5	3	5	4	6	3	4,5	3	2,5	3	6,4	1,75
435	13	2	1	1	2	3	5	1	5	1	2	2	1	1	5	5	1	1	1	5	5	1	5	1	2	1	1	1	2	5	1	1	5	1	5	4	4	3,5	5	4,5	4,2	2,25
437	15	1	6	4	3	4	4	2	5	6	6	6	5	5	6	5	4	2	3	5	6	6	6	5	5	5	4	4	5	5	5	5	5	5	5
438	14	2	2	2	4	5	7	4	6	4	4	4	2	3	4	5	1	2	3	4	5	4	1	1	5	5	1	2	6	1	4	1	6	3	1	4	3	4	2	3	5	1,25
439	14	2	4	5	4	5	5	3	6	4	6	5	2	3	5	6	2	3	3	4	5	5	2	2	4	5	2	3	4	2	4	2	4	2	2	2,5	3	3,5	3	3	4	1,75
440	14	1	3	3	2	4	7	2	6	5	5	4	3	2	7	7	1	4	3	6	7	7	2	1	3	5	1	5	6	2	1	1	7	2	3	3	3	2	2,5	2	4,4	1,75
441	14	2	3	6	7	5	6	1	7	3	6	4	2	2	6	6	4	4	4	7	7	3	3	1	5	7	2	4	7	2	5	4	6	1	1	3,5	3	3,5	4,5	3	6,4	1,125
442	14	2	4	6	7	3	6	1	7	4		3	2	4	4	6	4	3	2	2	5	2	1	1	3	4	2		3	1		4	4	2	2	4	3,5	4	4	2	6,4	1,5
443	13	2	3	4	7	7	7	4	7	5	6	7	1	1	7	7	4	6	2	7	7	7	1	2	6	7	2	7	7	1	6	4	7	6	1	4,5	2,5	5	4	1	6,4	1,25
444	14	1	5	4	6	2	4	1	4	4	5	5	3	4	7	7	4	6	6	7	7	5	1	1	3	7	1	4	6	1	6	1	7	4	1	4,5	2,5	5	4,5	1	6,4	1,25
445	14	1	6	4	2	2	7	2	4	4		4		2	5	5	6	2	2	6	5	4	2	1	1	5	6	2	6	2	2	6	6	2	2	3,5	4	4,5	2	3	5	1,125
446	14	1	1	1	6	1	1	7	6	1	1	1	1	6	1	6	1	1	1	5	6	1	1	1	1	1	1	1	1	1	5	1	1	1	5
447	18	2	3	2	3	3	7	1	4	2	1	1	1	1	4	5	2	1	1	5	5	2	7	2	2	7	1	1	7	7	2	1	7	2	7
448	15	1			5	3		5	6	7	7	5	5	5	7	7	4	7	7	7	7	7	5	5	5	5	4	4	5	4	5	3	5	5	5
449	15	1	2	2	4	3	2	2	5	2	3	3	2	3	2	5	3	3	4	5	2	2	2	2	2	2	2	2	2	2	2	2	2	2	2	4	2	3,5	3	2,5	2,6	2,375
450	15	2	3	7	6	7	5	4	7	2	4	7	6	4	6	7	1	4	5	6	6	2	2	2	7	6	1	5	5	6	6	1	6	5	4	3	3,5	2,5	2	4	6	1,125
451	15	1	1	2	4	4	2	2	5	2	3	4	3	2	5	6	1	2	2	2	7	1	3	2	6	6	1	2	6	4	5	1	2	1	1	3	3	3,5	4	1,5	5	1,375
452	15	1	4	2	6	4	3	2	5	4	3	4	2	4	2	5	6	4	5	4	4	4	3	2	3	5	2	4	4	6	2	3	2	2	1	5	2	3	1	2	5,6	1,25
453	16	2	6	6	6	5	7	4	7	7	6	7	6	6	3	7	5	2	7	1	7	7	1	5	7	5	3	6	7	1	7	4	7	1	1	5	3,5	1,5	3,5	3	4,6	1,875
454	16	1	4	4	5	2	6	6	6	4	5	5	2	2	5	7	3	4	4	2	6	5	1	1	5	6	3	3	5	1	5	1	6	5	1	3	3	1,5	1,5	2,5	5,4	1,25
455	16	1	5	4	5	6	7	6	7	7	6	5	1	4	6	7	7	6	4	6	4	7	6	4	3	6	4	2	7	6	6	5	6	3	4	2,5	3,5	2,5	3	3	3,4	2,25
456	16	1	5	5	6	5	7	2	4	6	4	4	2	2	5	5	4	2	2	5	7	6	4	1	4	6	4	4	6	4	4	4	6	4	5	2,5	3,5	3,5	3,5	2	4,2	1,125
457	16	1	5	5	4	6	3	4	5	6	5	6	5	6	6	5	3	3	5	7	5	6	7	4	5	6	4	6	7	6	5	4	7	7	6	2,5	3	3,5	3	4,5	5,2	1,625
458	15	2	5	4	6	5	7	4		5	7	4	3	3	5	7	2	2	5	6	6	7	5	6	5		2	7		3	6	2	7	3	3	3,5	2,5	4	4	3,5	5,4	1,375
459	17	1	5	5	4	4	5	7	6	5	7	4	1	1	5	7	6	6	4	7	7	7	7	3	5	4	6	6	7	7	7	6	5	4	6	3,5	3	2,5	2,5	2,5	3,8	1,5
460	17	2	5	7	7	5	6	6	6	7	7	4	4	7	6	7	5	5	4	3	6	6	1	3	5	1	4	4	5	1	7	4	5	1	1	2	3	3	3	4	4,8	2,25
461	17	1	4	2	3	2	7	2	3	6	4	4	2	2	4	5	4	3	2	5	2	4	2	2	5	5	2	4		5	3	2	7	4	5	4,5		2,5	3,5	4,5	4,4	1,75
463	17	1	4	1	3	1	6	1	5	2	2	1	1	1	3	7	2	1	1	6	6	3	5	1	4	6	2	6	3	7	4	1	7	5	4	5	3	2	5	4	3	1,625
465	16	2	5	5	6	3	5	4	6	6	7	4	1	4	5	6	2	4	3	5	6	7	4	1	7	7	3	5	5	5	4	1	7	4	7	5	4,5	4,5	2	5	6,4	2
467	16	1	5	5	1	4	6	3	6	5	5	5	2	5	5	6	1	3	2	5	6	5	4	1	5	5	1	4	5	5	2	1	6	4	5
468	16	1	2	5	6	4	6	3	6	6	2	5	1	2	6			4	3	6	6	5	1	3	3	6	4	6	6	3	2	4	6	5	2	4	3,5	2,5	2,5	2	5,8	1,125
469	15	2	2	5	5	6	7	4	4	5	6	6	2	2	5	5	1	4	2	5	6	2	4	2	6	6	2	2	7	4	3			1	4	4	3	4,5	4,5	3,5	5,4	1,625
470	16	2	4	5	6	5	7	5	4	5	6	4	1	1	5	4	1	5	5	5	5	4	3	5	5	5	1	7	6	3	5	1	7	6	4	4	3,5	3,5	4	5	4	1,5
471	16	2	4	5	5	5	7	6	6	5	6	5	2	5	7	7	2	5	4	5	6	4	6	3	6	7	2	6	6	6	6	2	7	6	6	2,5	3,5	2,5	3,5	4	5,4	3,125
472	16	2	5	6	6	6	2	1	6	5	4	3	2	1	5	6	1	3	1	2	6	5	6	1	5	6	1	2	3	5	6	1	4	1	1	2	2,5	2,5	3,5	3	3,8	2
473	16	2	1	3	1	1	3	5	5	1	4	4	4	3	6	6	1	1	1	6	6	1	5	4	3	4	1	3	4	1	3	1	5	1	5	3,5	2	5	3	2	6,2	1,125
474	17	1	2	5	7	6	7	2	4	3	5	4	2	4	7	7	4	4	4	7	7	2	2	1	3	7	2	7	6	6	4	1	2	7	1	2,5	3,5	2,5	1	3	6,2	1,125
475	16	2	1	1	6	6	5	1	5	4	5	5	1	1	7	6	1	1	1	6	6	3	1	1	5	5	1	4	5	6		1	5	1	3	4	3	3,5	5	2,5	6,8	1,375
476	16	1	3	3	6	5	5	5	4	4	4	5	2	5	5	4	3	4	3	5	5	5	2	2	5	4	2	2	5	2	7	2	3	2	2	4	2,5	3,5	2,5	4	5,2	2,25
477	16	1	5	4	3	4	4	2	5	4	3	4	1	2	2	4	4	3	2	4	5	5	3	3	5	5	4	5	5	4	3	1	5	4	4	3,5	1,5	2,5	3	2,5	4,4	1,375
478	16	2	4	5	6	5	7	4	6	6	6	6	3	4	6	7	2	5	5	6	7	5	5	3	4	5	2	5	6	5	5	2	6	6	5	4	2,5	3,5	3	3	5	1,25
479	16	1	3	4	1	1	7	5	5	5	5	1	1	2	7	6	1	4	1	7	7	5	1	1	1	7	1	6	7	3	1	1	6	1	1	1,5	2,5	3	3	4	4,2	1,875
480	16	1	2	5	7	6	4	7	6	2	6	6	5	6	7	6	2	7	1	3	6	2	1	1	4	6	5	6	5	7	2	1	7	5	5	5	3	3	5	3	4,8	1,375
481	16	2	2	6	7	7	7	6	6	2	6	7	1	7	6	6	2	2	2	6	7	2	4	1	7	7	1	4	7	4	7	1	7	2	4	5	3	4	4	2	5,8	1,125
482	19	2	6	6	4	7	7	3	6	6	4	6	2	3	5	6	1	3	1	5	6	6	6	2	5	6	1	4	5	2		2	1	3	5
483	18	2	4	5	4	6	7	7	7	4	5	6	3	2	5	7	1	3	2	3	6	4	1	1	6	4	1	4	7	1	1	1	7	2	1
484	16	1	6	4	6	7	7	2	6	6	2	5	2	2	5	7	4	1	1	5	6	6	2	6	6	4	2	5	5	2	2	4	6	2	2
486	17	2	1	2	2	3	6	6	5	2	6	4	1	1	6	6	1	4	2	6	6	1	2	1	3	6	1	2	5	5	1	1	6	3	5	2,5	2,5	3	3,5	4	4,4	1,125
487	18	2	6	6	6	5	5	5	3	4	4	3	4	4	5	5	3	3	3	3	4	5	6	4	4	4	2	4	5	5	5	2	7	3	4	3	3	3,5	2,5	3	6,8	3,125
488	19	1	3	2	3	2	2	1	1	1	1	1	1	1	3	3	5	3	1	4	4	4	1	1	1	4	5	1	4	1	1	1	4	1	1	5	4,5	3,5	1	5	4	1,125
489	17	2	7	6	2	5	7	5	6	7	4	4	2	1	7	7	2	2	2	7	6	7	2	1	3	7	1	6	6	6	4	1	6	5	5	1	3	2,5	3	5	4,2	2,5
491	18	2	6	6	6	3	7	2	5	5	4	5	2	2	7	7	1	3	1	7	5	5	1	1	3	7	1	5	5	1	3	1	1	5	1	1,5	2	3	3,5	4,5	4,6	2,125
492	19	1	3	5	5	2	5	3	6	5	5	3	1	4	4	4	3	4	4	4	4	5	7	4	2	4	3	5	4	6	6	2	4	3	3
493	17	2	5	6	6	4	7	7	7	7	7	4	3	5	7	7	2	6	5	6	7	6	1	4	4	6	1	5	7	3	6	1	6	4	3	4,5	3	3,5	4	4,5	6,2	1,5
494	17	1	5	4	5	5	6	5	5	4	4	4	2	4	5	5	5	4	2	6	6	6	5	2	5	6	5	5	6	5	4	3	6	5	4	3	3	2	3	4	5	2,25
495	17	1	1	1	1	1	6	1	5	1	1	1	1	1	4	4	1	1	1	6	6	1	4	1	1	6	1	7	4	2	1	1	6	6	2	1	3,5	3	4	4,5	4,8	2
496	17	2	2	3	3	3	4	4	4	2	5	4	2	2	3	7	2	4	1	4	6	1	4	1	3	6	1	1	4	4	2	1	3	1	1	4	2,5	2,5	3,5	2,5	3,2	2,5
497	17	1	5	2	4	5	5	4	3	5	3	3	1	3	6	5	2	3	2	6	6	6	5	1	5	6	3	2	5	5	4	3	5	2	4	2,5	2,5	2,5	2,5	3,5	3,4	2,125
498	17	1	3	1	3	3	2	2	3	3	2	4	1	2	5	4	2	1	2	5	5	3	4	1	5	6	2	4	6	5	3	2	4	5	5	3,5	3,5	3,5	3,5	4	5,2	1,625
499	17	2	2	4	5	5	6	5	4	5	5	4	2	3	6	5	3	5	5	6	6	4	2	3	5	6	2	4	6	2	5	2	6	3	2	3,5	3,5	4	3	3,5	4,4	1,75
500	20	1	3	2	3	2	5	2	5	4	5	1	2	1	3	6	4	3	1	5	7	4	2	1	1	5	2	1	3	1	1	2	4	1	2	2,5	4	2,5	3	1,5	2,8	1,75
501	17	1	1	4	2	7	2	6	6	1	1	5	1	4	5	7	1	1	2	5	7	1		1	5	7	1	6	5	2	1	1	2	5	2	1,5	2,5	1	5	4,5	3,8	2
502	17	1	6	4	4	5	6	2	6	5	4	5	2	4	5	6	4	4	3	5	6	6	2	1	6	7	2	5	5	2	3	2	6	4	2	3	3		2,5	4	5,2	1,5
503	17	2	4	3	4	5	5	3	5	3	3	4	2	3	5	5	3	3	3	5	4	3	5	2	5	5	2	4	3	4	4	2	4	3	3	2,5	4	3,5	3,5	3	5,4	1,625
504	17	2	4	5	5	4	6	6	6	6	6	5	2	2	6	6	2	6	2	6	6	5	5	1	4	6	2	5	7	5	4	2	5	3	5	2	3	3,5	3,5	3	4	1,75
505	19	2	3	5	7	7	5	4	6	5	7	6	2	5	7	7	5	6	4	7	7	4	7	4	6	7	4	5	7	7	7	5	6	5	7	4	2,5	3	2,5	3	5,4	1,25
506	24	1	5	4	4	3	4	3	5	3	3	5	3	3	6	6	5	3	3	6	7	4	3	3	4	6	4	4	5	2	4	4	5	5	3	4	2	4	2,5	5	3,6	2,375
507	18	2	6	5			7	7	6		7	4	3		7		7	1	5	3	7	7	6	7		4		4	7	3	7	4	6	2	2	5	4	3	4,5	4	5	2,625
509	18	1	4	3	5	7	7	1	6	5	6	7	1	6	6	6	3	6	5	7			6	1	7	6	5	5	7	6	5	2		3	4	3,5	3	4	4,5	2	3	3,75
510	18	2	1	5	5	7	6	1	2	5	5	7	1	4	7	7	1	1	1	5	7	5	1	1	7	5	1	5	7	1	5	1	5	1	1	4,5	3,5	3	3	3,5	5,6	1,125
511	22	1	2	4	5	5	5	5	5	3	5	4	4	6	5	4	3	5	4	6	6	3	5	2		5	4	5	2	4	6	2	4	2	4	2,5	4	3,5	2,5	3	6	1,25
512	17	1	3	2	1	4	7	1	6	2	1	1	1	1	3	6	1	1	1	3	1	2	1	1	3	5	1	1	6	1	1	1	6	1	1	2,5	3,5	3	3	2,5	5,2	1,375
513	23	2	4	1	3	7	7	1	6	4	5	4	1	1	6	7	1	2	2	7	7	4	4	1	7	7	1	2	6	4	2	1	7	1	2	2,5	3	2,5	3	3,5	5,8	1,375
514	21	1	4	4	2	5	6	2	3	2	3	4	2	2	4	6	2	3	3	4	4	4	1	2	5	6	2	4	5	2	2	1	6	5	2	4	3	2,5	4,5	4	4,4	1,25
515	19	1	3	4	6	5	7	3	3	3	4	4	3	3	4	5	2	2	3	4	4	4	3	3		4	1	3	4	3	4	1	6	4	2	3	2,5	4	3	3,5	4,4
516	21	2	2	4	6	6	6	5	5	4	6	5	1	3	5	6	1	5	4	6	5	2	4	1	5	6	1	4	6	4	4	1	3	4	3	3	3	2,5	2,5	4	5	1,5
517	18	1	6	5		6	6	5	6	6	5	4	4	5	4	7	6	4	5	4	6	5	2	4	6	4	3	3	5	6	5	5	6	1	1	4	3	4	3,5	4,5	4	1,5
519	16	1	2	5	3	2	5	1	2	2	3	2	2	4	3	4	5	2	2	2	6	5	4	2	3	4	4	3	5	6	5	4	5	2	3	4	3	2,5	1,5	1,5	4	1,125
520	17	2	2	5	4	5	6	4	5	4	3	2	1	2	4	5	1	4	2	5	5	5	2	1	4	5	1	2	6	1	5	1	6	1	1	3	3	3,5	3	3	4	1,25
521	25	1	4	4	5	5	5	4	4	5	5	5	3	4	4	4	4	4	4	5	5	5	1	3	4	3	4	3	4	1	3	4	4	3	4	1,5	3	3	4	4	4,6	2,25
522	19	1	3	5	4	5	6	6	5	3	6	5	4	2	6	5	1	5	3	6	5	4	6	1	5	6	1	6	6	5	4	1	6	5	1	3,5	3	3,5	2,5	3,5	4,2
523	17	2	6	6	6	6	6	6	6	6	6	6	2	4	3	6	5	5	3	2	6	6	2	1	5	3	4	3	6	2	5	4	4	2	1	3,5	3,5	3	3,5	3,5	3,8	2
524	21	2	5	5	4	5	6	4	6	6	6	5	4	4	6	6	3	4	3	4	6	7	4	2	5	5	2	5	6	6	4		6	5	5
525	21	2	4	7	5	7	6	6	7	6	6	6	4	2	5	6	1	5	4	5	6	4	5	2	6	6	1	4	6	5	5	1	6	4	4
526	22	2	4	2	2	6	5	2	5	4	2	5	2	2	6	5	2	2	2	6	6	3	2	2	4	4	2	2	4	4	2	2	4	2	3	3	3	2,5	2,5	4	5,8	1,125
527	23	1	2	1	1	2	5	5	7	2	3	1	1	1	7	6	1	1	1	7	7	2	1	1	1	7	1	4	5	1	1	1	6	4	1	2	3,5	2,5	1,5	2,5	6,2	1,25
529	19	1	3	3	3	2	4	3	4	2	3	3	2	2	4	4	1	3	2	4	3	3	3	2	4	6	1	2	5	3	3	1	4	2	2	4	3,5	4,5	2	4	4,8	1,25
530	20	1	4	1	4	4	5	5	3	4	6	3	1	1	6	7	1	6	1	6	4	5	1	1	4	7	1	1	7	1	1	1	6	6	1	4	4	2,5	1,5	4	3,6	1,125
531	22	1	6	6	6	4	6	7	7	5	6	4	1	4	5	7	6	4	4	4	5	6	4	2	5	4	5	4	6	4	6	6	5	4	4	4	3,5	3	2	3	5,4	2,375
532	22	1	5	4	5	4	6	6	7	6	6	4	4	3	7	7	4	5	4	6	7	5	3	3	3	6	2	4	7	3	5	2	6	5	3	3	3	3	2,5	3,5	6	1,125
533	19	1	5	4	5	6	6	6	6	5	6	6	3	2	7	7	6	4	1	7	7	7	1	1	4	7	4	5	7	3	4	5	6	6	1	3	2,5	5	4	4	6,6	1,125
534	14	2	5	2	2	5	6	3	7	5	4	4	1	2	5	7	4	3	5	6	7	6	1	5	7	7	2	6	7	1	4	1	6	1	1	3	2	3,5	2,5	3,5	5	2
535	14	2	3	1	5	5	7	3	4	2	3	5	1	1	5	5	1	2	2	5	7	5	1	1	2	4	1	2	6	1	7	1	7	3	1	2,5	2,5	3,5	3	3,5	5,4	1,75
536	14	2	4	4	2	5	6	2	2	4	2	5	2	2	5	6	4	2	2	5	6	4	1	2	4	5	2	2	6	1	5	2	5	1	1	3,5	2,5	2,5	3,5	3,5	4,2	1,375
537	14	1	4	3	5	6	7	5	6	6	5	6	5	4	7	5	1	3	4	6	6	6	3	2	4	6	1	5	6	2	3	1	6	4	2	3,5	3	3	3	3	5,2	1,5
538	14	1	7	1	6	4	7	6	7	7	7	4	6	7	6	7	1	6	4	6	7	7	6	1	3	6	1	5	7	6	7	1	7	7	6	2,5	3	2,5	5	4	6,4	1,125
539	14	2	6	7	5	7	7	6	6	5	6	7	5	5	7	7	2	5	4	6	7	7		5	5	6	2	7	7	3	4	1	7	6	5	2	3	3	3	3	5	1,5
540	14	1	5	1	2	5	6	3	7	5	4	2	1	2	4	7	4	3	5	4	4	5	1	2	5	6	1	1	5	1	1	1	5	1	1	3	2	3,5	3,5	2,5	5,4	1,875
541	14	2	6	7	7	5	6	5	7	7	5	4	4	7	7	7	3	5	5	6	7	7	5	6	6	7	3	7	7	4	7	4	7	6	5	5	2,5	2,5	5	2,5	4,8	2
542	14	1	1	1	7	6	1	4	7	1	1	1	3	6	3	4	4	4	5	4	3	5	2	2	2	3	4	5	6	7	6	5	4	3	2	3			5		3,6	2,875
543	14	2	1	5	5	4	6	6	6	4	6	4	1	5	6	6	1	5	5	6	6	2	1	1	1	6	1	6	6	1	5	1	6	6	1	3	4	4	5	4,5	4,4	1,75
544	14	2	4	5	6	7	7	3	5	6	5	4	2	3	7	6	2	4	5	6	7	4	3	4	5	7	1	2	6	4	5	2	7	1	4	3	1,5	3,5	4,5	2,5	5,2	2
545	14	1	5	2	3	4	6	3	5	4	3	5	3	5	3	4	5	3	4	5	3	4	6	4	4	5	3	4	4	3	5	3	5	4	3	3,5	2,5	3,5	2,5	3,5	3,6	3
546	13	1	5	2	2	2	6	1	4	6	2	5	4	5	7	7	2	1	1	7	7	6	1	4	7	7	1	5	7	1	7	2	7	1	1	2,5	2,5	2	3	2,5	6,6	1,125
547	14	1	3	2	4	7	4	2	7	4	4	6	2	2	5	4	1	4	5	4	6	5	1	3	7	6	1	4	5	1	3	1	5	4	1
548	13	1	5	5	4	2	6	3	5	5	5	3	4	1	5	4	2	4	5	3	7	7	7	3	3	7	1	6	7	1	6	3	3	5	1	4,5	2,5	3,5	2,5	2,5	3,8	2,5
549	14	2	4	5	1	5	5	4	4	4	6	6		2	5	4	1	3	5	6	6	4	1	5	6	6	1	5	5	1	5	1	5	5	3	3	2,5	3	4	4	4,4	2,375
550	14	1	3	4	1	5	5	5	5	4	5	5	1	1	4	5	1	4	5	5	5	5	1	1	6	6	2	4	4	1	1	1	3	3	3	4,5	3,5	1,5	4	2,5	6,2	2,5
551	14	1	1	4	1	1	4	4	4	3	3	2	2	2	2	5	2	2	2	2	4	3	2	2	3	3	1	2	3	1	1	1	4	2	2	3	3	1,5	4,5	4	5,4	1,25
552	14	1	6	6	6	5	7	5	5	5	6	5	5	4	6	5	6	5	6	5	7	5	6	5	6	5	6	6	6	5	5	5	6	6	7	5	3	2,5	4		4,4	3,5
553	14	2	4	5	5	7	7	4	5	4	4	5	2	2	5	6	3	4	5	6	6	4	3	3	5	6	2	6	6	2	5	2	5	5	2	3	3	2,5	5	2,5	3,8	2
554	14	1	3	4	4	4	5	4	5	5	4	5	4	3	5	5	4	4	4	5	5	5	5	3	4	5	3	5	5	5	5	3	5	5	5	3,5	3	2	4	3,5	4,8	1,5
555	13	2	3	5	6	6	7	7	7	5	5	6	2	5	5	6	2	4	3	3	6	5	6	3	5	5	2	5	6	5	6	2	4	5	5	4	3,5	2,5	3	3,5	5	1,5
557	14	1	6	3	5	3	6	4	5	6	6	5	5	5	5	7	5	5	5	5	6	6	5	2	5	5	4	4	6	4	4	4		4	4	5	4	2,5	1	3,5	5,4	1,125
558	15	2	2	3	4	5	7	5	5	5	5	5	1	1	6	5	1	2	2	4	5	4	2	1	5	5	1	2	5	1	5	1	7	4	1	2,5	2,5	3	4	3,5	4,6	2,125
559	15	1	5	3	2	2	7	4	5	3	4	3	1	1	3	3	1	3	1	1	4	4	1	1	4	2	2	1	5	1	2	1	5	2	1	3	2,5	3	2	4,5	4,2	1,875
560	15	1	4	4	2	5	4	5	4	5	4	4	2	2	5	4	4	5	5	6	6	5	1	1	4	5	2	2	4	1	2	4	3	4	2	4	3,5	3	3	3,5	4,8	2
561	15	1	4	4	6	6	7	7	6	4	7	6	5	6	7	7	6	7	5	6	7	4	4	5	6	7	4	4	7	4	6	4	6	4	4	2	2	3	2	2,5	4,4	1,25
562	15	1	5	2	4	5	7	1	5	6	5	5	4	3	5	7	5	5	5	6	7	4	4	6	7	4	6	5	4	4	2	6	6	5	1	5	3,5	2	4,5	3	4,6	1,875
563	14	2	2	2	4	6	6	4	2	4	4	6	2	4	5	5	1		3	5	2	2	2	2	5	5	1	4	5	1	4	1	5		1	4,5	3,5	4	3	1,5	6,4	1,375
564	15	2	5	2	2	3	6	6	3	3	5	5	1	1	6	2	2	5	2	6	3	5	3	1	5	7	2	3	5	2	2	1	7	6	2	1	2	5	2,5	5	3,6	2,25
565	15	2	3	5	6	7	7	6	4	5	6	6	3	4	7	6	4	6	5	7	7	6	2	4	7	6	2	2	7	2	6	2	6	2	1	3	2,5	2,5	4	4,5	6,8	1,5
566	15	2	2	7	7	6	4	1	2	7	4	7	2	2	5	3	1	3	1	4	6	4	1	1	7	6	1	4	6	1	7	1	6	2	2	3	2,5	3	5	3,5	5,2	1,25
567	15	1	3	5	6	7	7	4	4	5	4	6	3	7	3	5	5	2	5	7	6	5	5	4	5	7	2	3	7	4	7	2	7	2	4	3	3	2,5	3,5	3,5	6,6	1,875
568	15	2	3	2	2	5	7	1	3	4	3	5	1	3	5	5	1	2	6	6	6	4	3	1	6	7	1	4	7	2	3	1	7	5	3	4	4	2	2,5		5	1,125
569	15	1	1	1	1	2	1	1	1	1	1	2	1	1	5	3	1	1	1	5	4	1	1	1	2	7	1	1	1	1	1	1	1	1	1	1	2,5	2	2	3,5	5,8	1,125
571	15	2	4	4	5	4	6	6	3	6	6	5	4	4	5	3	2	5	5	6	4	5	2	2	3	5	2	2	4	2	5	3	6	2	2	3	3,5	4,5	3,5	4,5	5,8	1,125
572	16	2	2	1	1	2	2	2	3	1	2	2	1	1	3	3	3	3	3	3	3	3	3	3	3	3	3	3	3	3	3	3	3	3	3	1,5	2,5	2	3	3	2	2,75
573	15	2	5	5	5	6	6	2	1	6	6	5	3	2	6	2	4	4	4	5	6	6	4	3	7	7	6	5	6	4	6	4	7	4	5	5	4	4,5	3,5	5	6,2	1,125
574	15	2	3	2	5	7	7	5	7	3	5	6	1	5	6	7	1	3	5	6	6	5	7	4	6	7	3	5	7	6	2	1	6	5	4	4	3	2	3,5	3,5	5,8	1,625
575	14	1	1	1	1	3	1	1	3	1	1	2	1	1	4	4	1	1	1	4	4	1	1	1	4	4	1	1	1	1	1	1	1	1	1	2,5	3,5	1,5	2,5	4,5	5,8	1,125
576	15	2	3	3	1	7	2	2	6	1	1	3	1	1	4	6	1	1	1	4	5	1	1	1	7	3	1	3	1	1	1	1	3	5	1	1	3	4	4,5	5	2,8	1,875
578	15	2	5	5	5	6	6	6	4	5	7	6	3	3	7	4	4	5	6	6	7	5	6	4	7	6	3	6	5	5	4	3	4	5	4	4,5	3	3	4	5	4	2,125
579	15	2	1	3	2	3	7	4	5	2	6	5	1	1	7	4	1	1	4	7	4	2	6	1	2	7		1	4	6	3	1	7	7	6	3,5	4	4,5	2,5	3,5	6,25	1,5
580	14	2	3	3	6	7	6	6	5	6	5	7	5	6	2	5	1	6	5	3	6	6	3	3	7	6	1	5	7	1	6	2	2	2	3	1,5	2,5	3,5	4,5	3,5	4,5	1,75
581	14	1	2	2	2	5	7	4	6	3	4	4	4	2	5	4	3	4	4	3	5	2	4	2	2	5	1	4	6	5	4	2	7	4	3	3	3,5	3	1,5	1	5,4	1,5
582	15	1	5	1	7	7	7	4	6	4	3	6	2	3	5	7	3	5	5	3	7	4	4	1	5	7	2	4	7	1	7	2	7	3	6	2,5	2,5	3,5	4	3	5,8	2,375
583	15	1	4	1	7	6	7	4		7	6	6	2	4	5	7	3	5	5	3	7	4	1	1	4	7	2	4	6	1	7	1		4	1	3	3,5	3	3	4	5,6	2,375
584	15	1	6	2	2	2	6	4	4	6	5	4	4	2	6	6	6	6	4	4	5	6	1	1	3	6	5	5	7	1	3	5	6	2	1	4	2,5	2	1,5	2,5	5,2	1,25
585	15	2	6	5	6	7	7	4	5	6	4	7	6	6	7	6	2	2	3	4	5	6	3	7	5	7	4	5	6	5	7	2	5	4	4	3,5	4	4,5	1	4,5	4,2	1,625
586	15	2	2	2	6	7	6	2	4	3	4	2	1	1	4	5	1	1	1	3	5	2	2	1	7	7	1	4	5	1	3	1	5	5	1	5	3,5	2,5	4,5	3,5	6,2	1,25
587	15	2	4	2	6	6	5	1	7	1	1	6	1	6	7	7	1	1	5	7	7	4	1	4	7	7	1	1	7	2	6	2	6	1	1	5	4	2,5	2	5	6,4	1,25
588	16	1	4	4	5	6	6	6	7	6	6	7	5	5	5	7	4	5	5	5	6	6	5	4	5	6	3	4	6	5	5	1	5	5	5	2	3,5	3	3,5	3,5	5	1,5
590	17	2	2	4	1	4	7	7	6	2	6	4	1	1	6	6	1	6	1	6	6	2	7	1	6	6	1	5	6	6	1	1	5	5	5	2	2,5	3,5	3	4	6	1,5
591	17	2	6	5	7	7	7	6	5	6	6	5	4	6	6	6	3	5	4	5	6	6	7	1	6	5	3	5	6	6	5	3	4	5	6	3	2	3	4,5	3,5	4,2	2,25
592	17	2	3	4	6	7	6	6	3	3	7	7	4	4	7	6	2	6	4	7	6	4	7	1	7	7	1	4	7	7	7	4	6	4	7	4,5	3	3,5	4	4	5,2	2
593	17	2	1	1	1	7	6	6	6	5	2	2	2	2	4	7	1	4	1	3	2	2	1	1	7	5	1	1	3	1	1	1	6	2	1	3,5	3	3	3,5	2,5	5,8
595	17	1	5	4	1	6	6	4	4	4	4	6	1	1	5	5	5	2	2	4	4	6	4	1	5	6	5	5	5	5	2	4	5	4	4	2	2	2	1	4	4	1,625
596	17	2	2	2	6	6	2	2	6	1	2	6	1	1	2	7	1	1	1	1	6	1	6	1	4	4	1	2	7	6	4	1	7	1	7	2,5	2,5	3,5	3	4	4,4	1,125
597	17	2	1	1	6	4	7	6	6	2	7	3	6	7	7	7	1	7	5	5	7	1	6	2	2	7	1	1	7	7	7	1	7	1	7	4,5	1,5	3,5	3	5	2,2	2,125
598	17	2	1	1	1	5	7	5	6	1	6	5	1	1	6	5	1	4	1	7	6	1	7	1	5	7	1	1	5	7	1	1	7	1	7	1,5	3	3		3	6,4	1,625
599	17	2	2	2	6	6	6	2	6	2	2	6	2	2	4	6	2	2	2	4	5	2	7	2	2	4	2	2	6	2	2	2	6	2	7	2,5	1,5	4	4	4	3,6	1,25
601	17	1	7	2	7	7	7	7	7	7	7	7	7	7	7	7	1	7	7	7	7	7	7	7	7	7	1	7	7	7	7	1	7	7	7	5	3	5	5	3	6,8	1,5
602	17	1	5	5	7	6	6	5	5	5	6	6	6	6	7	7	5	6	6	6	6	5	5	4	5	7	4	5	6	5	7	5	6	5	5	3	3	3,5	2,5	3,5	6,4	1,375
604	17	1	5	4	2	3	6	3	5	5	6	5	3	3	5	6	2	4	3	4	6	5	5	2	4	6	2	6	5	6	3	2	5	5	4	2,5	3	4	2,5	4	5,8	1,25
605	17	1	5	4	6	4	6	4	6		5	6	6	5	5	5	3	5	3	6	5	3	2	2	4	6	2	4	5	3	4	1	6	5	2	3	3	2,5	4,5	3	5,4	1,5
606	17	1	4	5	5	6	6	5	6	4	5	5	4	4	4	4	5	4	5	6	6	6	6	3	5	5	3	4	5	5	5	3	4	4	4	3	3,5	3,5	3	3	5	3
607	17	1	2	4	4	5	6	4	5	4	4	5	4	5	4	5	3	4	4	5	5	4	4	3	4	5	4	4	5	4	4	3	5	3	4	2,5	3	3	3,5	3	5	1,625
609	16	1	4	2	7	3	6	5	7	5	7	2	1	4	6	7	4	3	2	4	6	5	7	1	2	4	2	5	6	7	6	1	3	1	4	4,5	3,5	2,5	4	4	2,6	1,75
612	15	2	4	2	6	7	7	5	6	4	6	6	5	4	5	5	5	6	4	5	6	4	7	2	7	6	4	5	7	7	6	3	6	5	6	4	2	3,5	3	4,5	4,8	2,75
613	16	1	4	7	7	7	7	5	7	4	6	7	3	6	7	7	3	5	7	7	7	7	1	7	7	5	2	7	7	1	7	1	7	7	7	4,5	1,5	2,5	4	5	4,2	2,375
614	16	1	5	3	1	5	5	4	6	5	4	5	3	4	4	6	3	1	2	4	4	5	3	2	5	6	4	3	5	2	4	3	6	2	2	3	3	3,5	2,5	3	4,8	1,5
615	16	2	5	4	2	7	7	5	4	4	7	6	1	1	6	6	2	4	2	5	4	4	5	1	6	6	2	4	5	5	2	2	5	5	3	1,5	2,5	2,5	4,5	3,5	2
616	16	1	6	6	7	6	7	4	5	6	5	5	4	6	7	7	6	4	5	6	7	6	7	6	6	7	5	7	6	4	6	2	5	7	4	3,5	3	3,5	1,5	2,5	5,4	1,375
617	16	2	3	2	4	3	7	5	2	2	4	4	1	3	6	6	1	4	3	5	3	3	4	1	1	5	1	4	7	1	3	1	6	3	1	2,5	2,5	2,5	3	3	5	1,25
618	16	1	1	2	1	7	2	2	5	1	1	7	1	1	6	5	1	1	1	5	5	1	1	1	7	6	1	5	7	1	1	1	2	5	1	3,5	1	5	5	2	6,6	1,375
619	16	2	4	5	7	7	7	7	6	6	5	7	4	7	7	7	2	4	6	7	7	6	4	7	7	7	1	5	7	2	7	1	7	5	2	4,5	4	3	4	4,5	5,2	1,375
620	16	2	4	3	5	5	7	6	5	6	5	5	4	3	5	6	4	6	3	4	5	5	2	2	5	6	4	4	5	3	3	3	5	4	4	3	3,5	3,5	5	3,5	4,6	2,5
621	16	2	5	5	5	6	6	5	5	5	5	6	6	6	6	6	5	4	4	4	5	6	6	5	6	5	4	4	5	6	5	4	4	4	6	3,5	3,5	5	3	3	6	1,5
622	16	1	5	2	4	2	6	4	7	5	4	3	4	3	4	6	6	4	4	4	7	6	6	4	4	5	6	5	6	6	5	4	4	2	5	3,5	2,5	3	2,5	3,5	5,8	1,25
624	16	2	1	5	5	6	7	5	5	4	6	6	3	3	6	5	5	5	2	6	5	3	1	1	7	6	2	5	6	1	3	1	7	4	1	4,5	4,5	3,5	4	3	3,4	2,75
625	15	2	1	3	6	6	6	7	4	2	5	6	6	7	7	7	1	4	1	5	7	1	1	1	6	6	1	2	7	1	7	1	1	1	1	4,5	2,5	4,5	2,5	5	6,4	1,5
626	16	1	4	3	1	2	2	5	4	4	5	3	1	2	3	5	1	4	1	1	6	4	3	1	1	1	1	1	4	1	1	1	1	1	1	3,5	3,5	2,5	3	3	4,8	2,125
627	16	2	3	5	4	4	6	6	6	3	7	4	1	2	7	7	1	3	2	7	7	4	5	1	3	7	1	6	7	6	3	1	5	3	5	3,5	4	2	4	3	5	2,125
628	16	1	5	1	6	6	6	3	7	5	3	5	3	4	5	7	5	6	1	2	6	5	3	1	7	5	5	2	6	3	4	4	6	2	2	2,5	3,5	2,5	1	1,5	5,4	1,125
629	16	2	5	6	4	6	6	7	7	4	7	6	2	5	7	7	1	5	4	7	7	4	7	4	7	7	1	5	7	6	5	1	5	5	5	3,5	2,5	4	4	4	3,2	2,875
630	14	1	4	1	4	1	5	1	7	4	2	1	1	2	2	7	1	3	4	1	7	4	6	1	1	3	1	4	4	6	5	1	2	2	4	4,5	2,5	1	1	3	5,6	1,125
631	14	2	6	5	5	6	5	4	5	5	6	5	3	4	5	5	4	3	4	5	6	5	4	4	6	5	2	5	6	4	5	2	4	4	4	3,5	3	3,5	4	3	3,8	1,25
632	14	2	6	5	5	6	5	4	5	5	6	6	3	5	5	5	4	3	4	5	6	5	4	4	6	6	2	5	6	4	5	2	4	4	4	3,5	2,5	2,5	3	3,5	5,6	1,25
633	14	1	3	3	4	3	5	2	3	2	3	4	2	2	4	3	1	3	2	4	3	3	6	2		4	1	5	4	6	2	1	4	3	5	3,5	3	4	2	4,5	4,8
634	14	2	3	3	4	2	5	2			4	3	2	2	3	3	1	3	2	3	4	4	1	2		3	1	3	4	2	5	1	2		1	3	3	3,5	3	4	4,8
635	14	1	2	3	4	5	6	2	6	4	3	2	3	1	4	6	2	1	2	5	5	2	2	1	2	6	2	4	4	2	2	2	3	3	3	3		3,5	4	3,5	6,4	3
636	18	2	3	5	6	5	5	5	5	3	4	5	1	5	6	7	1	3	3	4	7	4	4	1	5	5	1	3	7	4	5	1	5	3	1	2,5	4,5	3,5	3	3,5	5,2	2
637	14	1	4	1	1	1	4	5	6	5	1	1	1	1	1	5	1	3	1	1	4	5	6	1	1	6	1	7	5	1	1	1	1	4	1	2	2	3	3,5	3	5,6	1,875
638	14	1	3	1	1	2	3	2	5	5	3	2	1	1	3	5	2	3	2	4	7		5	3	3	4	2	2	3	1	2	2	4	3	2	3,5	3,5	2,5	4	4	5,8	1,125
639	14	1	2	3	3	4	5	4	6	4	4	5	3	4	5	5	3	2	4	5	7	5	5	4	4	6	2	3	6	6	5	2	6	2	4	3	3	3	3	3	5,8	1,5
640	14	1	5	4	7	5	6	6	6	7	7	5	4	7	7	7	6	5	6	6	6	7	5	3	5	7	4	4	6	6	7	6	5	5	4	4	3,5	5	3	3	5	1,25
641	14	2	7	6	6	5	7	7	5	6	6	5	1	5	7	7	4	6	3	6	6	7	2	1	6	6	2	2	6	1	5	1	3	3	1	4	3	3	3	4	4,2	1,125
642	14	1	2	3	5	2	3	4	4	5	5	4	3	3	5	5	4	4	3	1	3	1	3	4	3	4	2	3	3	2	5	2	3	4	4	4		4,5	3,5	3,5	3
643	16	1	6	5	6	5	7	4	4	5	6	6	2	1	7	7	1	7	5	7	7	5	7	1	7	7	1	5	7	7	7	1	7	5	7	3,5	1,5	3	4	4,5	3,8	1,5
644	14	2	4	1	7	6	6	5	5	3	3	5	1	5	6	6	1	4	2	6	5	4	3	1	5	6	1	2	6	3	5	1	5	2	4	3,5	2,5	4	2,5	3	4,6	1,125
645	13	2	6	3	6	7	5	4	7	6	4	4	5	5	6	7	4	6	6	6	6	7	4	7	6	6	4	6	6	4	7	3	6	5	4	5	3,5	3	2,5	4,5	6,4	1,25
646	14	1	6	5	7	3	3	5	7	6	5	3	1	5	6	7	4	5	4	7	7	6	7	4	2	6	4	3	5	6	7	5	6	3	4	4	3,5	5	2	3	6,6	1,125
647	14	1	5	3	6	5	6	6	6	6	4	4	3	5	5	5	5	4	3	4	5	3	1	1	2	2	3	4	4	2	4	3	4	2	2	3	3,5	4	3,5	2	3,8	2,25
648	13	2	4	5	5	5	6	5	6	6	6	6	4	5	5	7	4	5	5	7	5	6	4	3	5	6	2	4	5	3	5	1	6	4	3	4	3	2,5	4,5	3,5	5	1,75
649	14	1	4	2	6	5	5	2	6	4	2	2	3	4	6	2	2	5	5	4	4	4	2	2	5	6	2	2	6	2	5	2	5	2	2	3,5	3,5	2,5	2	3	6	1,25
650	14	2	5	3	4	4	6	5	5	4	5	5	2	4	5	6	2	4	4	5	5	5	3	3	3	4	3	5	5	4	5	1	5	3	3	3	2,5	2,5	4,5	2,5	4,4	1,625
651	14	2	4	2	2	2	3	3	4	4	3	2	1	2	5	4	1	4	4	5	4	6	1	5	1	2	1	3	4	5	2	1	5	3	3	2	2,5	3,5	4,5	4	5,8	1,625
652	14	2	5	4	6	6	6	4	6	5	5	6	1	3	7	7	1	5	2	6	7	5	1	2	6	7		1	6	2	4	1	5	5	1	4	3,5	3	2	4,5	6,8	1,125
654	14	1	6	6	6	7	7	4	6	6	5	5	5	5	6	6	6	4	6	5	6	6	4	7	6	6	5	6	7	4	6	5	5	5	3	5	3,5	3	3,5	5	6,2	1,5
655	13	2	6	6	4	6	7	7	6	7	7	7		6	7	7	6	7	4	7	4	7	1	1	7	6	1	5	7	1	6	4	6	4	1	4,5	3	3,5	3	1,5	6,8	1,625
656	14	2	4	4	5	6	6	7	6	7	7	6	3	6	7	7	7	7	6	7	7	7	7	1	7	7	6	6	7	7	7	4	7	4	7	5	4,5	3,5	3	3	5,4	1,125
657	14	1	2	3	3	1	4	4	6	3	4	2	1	3	5	6	3	4	3	4	5	3	5	1	1	6	4	2	2	4	3	2	3	2	3	3,5	3,5	2,5	2,5	2	7	1,125
658	13	2	4	3	5	5	6	5	7	4	5	6	3	5	5	7	1	5	4	5	4	3	3	1	5	7	1	4	6	2		1	5	3	3	3,5	4	2,5	4	4	4,6	1,125
659	13	2	4	4	5	6	5	4	5	6	5	6	3	4	3	6	4	4	4	5	4	5	4	2	6	4	2	5	4	2	6	2	4	5	3	3	2,5	2,5	4	3	4,2	1,625
663	15	1	2	3	4	2	2	2	2	2	2	2	2	3	3	4	1	2	2	3	4	2	4	2	2	3	1	3	3	2	3	2	2	2	3	4,5		3,5	5	3,5	2,4	2,875
664	15	1	4	3	6	4	5	5	4		7	5	4	5	5	6	7	4		5	7	5	6		5	7	5	5	6	7	5	6	5	5	7	4	4	1,5	5	2,5	4,2	1,125
665	15	1	3	2	2	2	2	2	5	3	3	2	2	2	4	5	3	3	2	3	5	4	2	2	3	4	3	4	5	2	3	3	5	3	4	3,5	3,5	3	3	3	3,8	1,125
666	15	1	5	2	4	6	5	4	5	6	4	5	2	5	4	5	1	3	3	4	6	4	1	1	1	4	1	3	5	1	5	1	2	1	1	2	3	3	2	4	5,4	2
667	15	2	4	1	1	6	7	1	7	2	1	4	1	1	4	6	1	1	1	6	5	5	5	1	4	7	1	1	6	5	1	1	5	1	5	2,5	3,5	3	4	3,5	5,6	1,125
668	15	1	2	4	6	3	3	4	5	6	4	3	3	4	5	6	4	4	3	4	5	5	2	2	3	7	4	4	5	2	3	3	5	3	3	4	3	4,5	3	3,5	6	1,125
669	15	1	4	3	2	5	5	4	5	4	4	5	2	4	4	5	5	4	2	3	5	4	2	4	5	6	4	3	5	3	4	5	5	2	3	3	4	2,5	3	2,5	4,2	2,375
670	15	1	5	3	4	5	4	5	5	6	5	5	2	3	6	5	2	4	1	6	6	6	4	2	5	6	1	4	6	4	5	1	5	4	4	2,5	2,5	3	4	4	3	2
671	15	1	2	1	1	5	2	1	5	1	1	4	1	1	3	5	1	1	1	5	6	1	1	1	1	6	1	1	5	1	1	1	1	1	1	3,5	2,5	2,5	3	3	6,2	1,25
672	15	1	4	4	5	5	6	3	4	4	4	6	2	4	3	4	3	4	4	6	6	4	4	4	5	6	3	4	5	4	6	3	5	5	4	3	4	4,5	2,5	3	5,6	1,375
674	14	1	7	3	1	5	7	2	4	4	5	5	2	3	4	4	1	2	2	2	5	7	1	1	3	5	1	5	2	1	1	1	3	4	2	4	2,5	3	3,5	4	5,6	1,375
675	15	2	4	3	4	5	5	2	5	3	6	6	2	2	6	6	2	4	2	3	5	6	3	1	5	2	2	5	4	4	3	3	2	3	2	2,5	3	4	2,5	3,5	5,6	1,25
676	15	1	6	4	7	4	6	4	5	6	5	5	4	4	6	7	3	5	6	5	6	6	2	5	5	7	1	5	6	3	7	1	7	5	4	4	4	4,5	1,5	4	6,6	1,125
677	15	2	3	3	2	6	3	2	6	4	4	6	1	4	3	7	2	5	1	3	6	5	1	1	7	5	1	3	6	1	5	1	5	1	1	2,5	2,5	4	4	1,5	4,8	1,125
678	15	2	7	5	6	5	7	4	6	7	6	5	4	5	7	7	4	5	5	6	7	6	6	5	7	7	4	5	7	5	6	4	6	4	4	3,5	2,5	4	3	3,5		1,25
679	15	2	5	1	7	6	6	1	5	4	4	5	1	3	5	6	1	4	2	3	6	5	1	2	7	4	1	3	6	1	6	2	6	4	1	3	3	3	4	3,5	4,6	1,25
680	15	1	7	5	7	5	7	4	5	7	7	4	4	3	6	7	1	3	4	1	7	7	1	1	4	7	1	5	7	1	7	1	3	4	1	3	3	2	1,5	3,5	4,2	1,125
681	15	2	5	4	7	6	4	1	6	4	4	4	1	6	3	5	1	2	1	4	6	5	2	1	7		1	4	6	2	4	1	6	2	2	3,5	2,5	4	3,5	2,5		1,25
682	15	1	4	5	5	5	6	6	7	6	5	4	2	5	6	7	2	5	3	5	7	6	6	3	5	7	2	5	6	7	5	2	6	3	5	3,5	1,5		2,5	3,5	3,8	2,375
683	15	1	2	2	3	1	3	1	1	1	2	2	1	1	3	1	1	1	1	3	4	2		1	1	1	1	2	2	1	1	1	2	1	1	4	3	4	2,5	3,5	5,2
684	15	2	3	5	6	5	7	5	7	5	7	4	4	4	5	7	4	5	2	5	7	5	6	4	4	6	1	5	7	7	7	1	5	4	5	3	1,5	2	4		6	1,25
685	15	2	5	6	6	6	6	5	5	6	5	5	4	4	6	6	3	4	3	5	5	5	4	4	6	6	2	3	5	3	6	2	6	3	3	3	2,5	3	4	3	4
686	18	1	4	1	1	1	7	1	1	2	2	1	1	1	2	2	1	1	1	3	2	3	1	6	1	3	1	1	1	1	1	1	4	1	1	4	2,5	3,5	2,5	5	3,6	2,25
688	15	2	7	5	6	6	5	5	7	6	6	6	2	5	6	7	5	5	1	1	7	7	6	3	5	6	1	3	5	2	6	4	7	7	4	4,5	3	4	2,5	2	4,4	1,25
689	16	1	2	5	4	3	5	4	6	4	5	2	1	2	6	5	1	2	2	6	6	3	5	1	1	6	2	5	5	6	3	1	5	5	5	2,5	4	3,5	3	2,5	5,6	1,625
690	15	2	2	2	4	5	4	5	6	2	6	5	2	2	6	7	2	6	2	2	6	4	3	2	5	5	2	2	6	3	4	2	4	2	2	4	3	3,5	3	2,5	5,4	1,25
691	16	2	4	5	6	4	5	4	5	4	4	4	3	2	4	5	3	4	5	6	6	5	4	3	5	6	3	4	5	4	3	2	4	3	4	2	3	3,5	3	4,5	4,4	1,625
692	17	1	5	1	3	3	5	4	4	4	4	2	2	1	4	5	3	3	2	5	5	4	5	2	2	5	3	4	3	5	2	2	5	3	5	2,5	3,5	2,5	2,5	2,5		1,25
693	17	1	2	2	2	2	5	2	2	4	2	2	2	1	7	6	1	1	1	7	2	3	4	1	1	7	1	7	5	5	1	1	2	7	4	1,5	3,5	1,5	1,5	3,5	5,4	2
694	17	1	1	1	7	7	5	7	7	7	2		3	3	3	7	3	3	3	3	3	6	7	3	7	3	3	3	7	7		3	3	3	3	4,5	4	3,5	5	2	6,4	1,125
695	17	1	3	1	1	6	6	4	5	2	5	6	1	1	6	6	2	4	1	6	6	2	1	1	6	6	2	5	5	1	1	1	5	2	1	3	2	1,5	4	4,5	5,4	1,375
696	17	2	4	2	3	1	7	1	2	1	1	1	1	2	3	4	1	1	1	1	5	5	1	1	1	4	1	2	4	1	1	1	1	1	1	2	3	4	5	4	2,2	2,5
697	16	2	2	2	4	5	4	5	6	2	6	5	2	2	6	7	2	6	2	2	6	4	3	2	5	5	2	2	6	3	4	2	4	2	2
698	16	1	1	1	1	4	4	5	7	1	1	6	1	1	1	6	1	1	1	6	7	1	1	1	1	1	1	1	4	1	1	1	1	1	1
699	17	2	5	4	7	6	6	5	4	4	4	5	5	4		5	7	3	3	5	6	4	3	1	6	6	2	6	5	2	5	2	4	5	2
700	18	2	2	2	2	2	6	2	5	2	3	1	1	3	4	1	1	1	6	6	6	4	1	1	1	5	2	6	3	2	1	4	2	1	1	3,5	3,5	4	4,5	3	4,4	1,75
702	15	2	4	4	6	6	6	4	5	3	4	4	1	1	5	6	1	3	3	5	4	3	1	1	7	7	1	5	5	1	5	1	6	1	1	2,5	2	1	4	2	4,6	1,25
703	16	2	4	5	5	5	4	5	4	4	4	4	2	2	4	5	2	4	2	3	5	5	2	4	4	5	4	5		4	3	1	4	3	4	4	3	3	3	3,5	4,6	2,25
704	16	2	6	5	5	5	7	6	1	6	4	1	1	1	6	5	3	5	5	6	6	7	7	4	4	6	3	7		7	5	4	7	7	7	4	3,5	2,5	2	5	4,25	2,75
705	16	2	3	5	5	4	6	5	5	5	5	5	3	5	5	5	4	5	4	3	4	4	7	1	5	6	4	3	6	6	5	2	6	6	6	4	3,5	3	4	3	5,6	1,5
706	16	2	4	3	3	4	5	2	4	2	4	4	2	2	4	4	3	2	2	3	4	4	2	2	3	4	2	4	4	4	3	2	4	4	4	2,5	2	3,5	3,5	2,5	4,75	1,125
707	17	2	2	4	5	6	6	5	7	2	4	5	2	3	7	7	2	5	4	6	4	4	4	2	6	6	2	5	6	6	5	2	6	5	4	2,5	4	2	3	3	5,2	1,125
708	17	2	4	2	5	5	7	5	5	5	6	5	2	2	5	5	4	5	4	5	6	6	4	2	2	4	2	4	5	3	4	2	7	4	3	2	2,5	2	3	1,5	5,2	1,125
709	17	1	4	1	2	2	7	6	6	5	5	2	2	2	5	6	4	4	2	6	7	4	7	1	2	7	1	5	6	6	4	1	7	2	4	5	2	1,5	2	3,5	5	1,125
710	17	2	4	3	5	6	7	5	5	5	6	6	3	3	5	7	4	6	4	5	6	6	6		3	6	6	3	6	4	6	2	6	6	4	4,5	2,5	3	3,5	4	5	1,375
711	17	2	5	6	2	2	6	2	5	6	5	3	2	5	7	2	4	4	5	5	7	7	5	4	2	6	4	2	6	4	4	4	6	2	3	3	3	5	4	4	6,6	1,125
713	17	2	4	3	6	5	6	6	6	5	6	4	4	3	6	6	2	5	1	6	6	6	3	2	4	6	2	4	6	4	4	2	3	2	2	3,5	3	4	5	2,5	4,4	1,625
714	17	1	6	5	4	4	7	4	5	6	6	4	4	5	4	6	4	4	4	4	7	7	3	4	2	4	4	5	5	3	4	2	6	4	3	2,5	3,5	3	3	3	5,2	1,125
715	17	1	5	1	1	5	5	3	5	3	2	6	1	1	5	6	4	2	1	5	6	5	7	1	5	6	1	4	6	7	1	1	5	3	5	2,5	2,5	2,5	4,5	4,5	6	2,125
717	18	2	4	5	6	4	4	5	7	6	5	4	1	1	4	7	6	5	1	1	7	6	1	1	6	6	4	4	5	1	6	2	5	1	1						5
720	18	2	7	1	6	1	7	2	5	7	7	5	1	1	6	6	1	6	6	6	6	6	3	6	2	5	1	1	6	1	6	1	6	1	1	2	2	5	2	5	5,8	1,125
721	17	1	6	4	5	2	5	4	6	5	6	3	4	1	2	3	2	3	4	5	4	5	6	5	6	7	6	2	1	2	4	3	4	5	4	3,5	4	3,5	2,5	2,5	4,8	1,625
722	17	2	4	2	6	5	5	5	6	4	6	5	3	5	6	7	5	5	5	5	6	3	2	4	5	5	4	4	6	2	6	4	4	2	2	1,5	3,5	2,5	2,5	4	3,8	1,625
723	16	2	5	3	4	5	5	5	6	5	6	5	1	3	6	6	2	6	2	7	7	7	7	1	3	7	2	6	6	6	4	1	6	5	6	3	2	3	5	3	5,8	1,125
725	17	1	3	1	1	2	4	2	3	2	3	2	1	1	3	6	1	2	1	4	6	3	1	1	1	4	1	1	3	1	1	1	1	3	3	3,5	3	2,5	1	1	5,8	1,375
727	18	1	2	2	1	5	2	5	7	1	2	6	1	1	6	6	1	2	1	6	6	2	1	1	5	6	1	3	5	1	1	1	5	2	1	1	3	2	3,5	3,5	4,8	2,125
729	16	1	5	2	1	1	6	4	3	4	4	2	2	1	5	5	1	1	1	3	5	4	5	1	1	7	1	5	5	4	1	1	5	3	4	2,5	2,5	2	4	3,5	5,4	1,25
730	17	1	5	4	1	3	5	4	4	5	3	1	1	1	5	5	5	4	4	5	6	7	5	1	1	7	4	5	5	5	5	4	5	4	4
734	16	1	5	2	4	5	5	6	7	6	5		4	3	4	5	3	3	3	4	5	6	5	4	4	5	4	3	3	3	2	4		4	5	3	3,5	3,5	3,5	3	3,2	1,875
736	18	1	4	4	2	2	5	5	5	4	6	3	2	2	5	7	5	4	6	1	6	3	1	1	1	6	5	5	7	5	5	5	6	5	1							1,5
737	18	1	2	5	2	1	5	1	5	2	2	1	3	2	3	5	1	2	4	3	6	2	1	1	1	5	1	2	5	1	6	1	1	2	1
738	18	1	4	4	4	5	6	4	5	5	4	5	4	4	4	6	2	2	2	4	6	5	5	4	4	6	2	5	5	4	4	2	6	4	4	3	4	3	3	3	3,8	3
739	19	1	3	1	2	2	5	2	4	2	2	1	1	1	6	5	1	1	1	6	6	3	1	1	3	5	1	1	5	1	1	1	1	1	1	3,5	4	3	2	2,5	4,8	1,25
740	20	1	7	5	3	1	7	2	4	7	5	4	4	2	5	4	1	1	1	6	5	5	1	1	1	7	1	6	7	1	3	1	3	6	1	4,5	2	3	2	5	4,4	1,625
741	18	1	4	5	4	2	6	2	4	4	4	2	2	4	6	4	4	2	4	6	6	5	2	4	2	6	3	6	4	2	4	2	2	6	2	2,5	2,5	3	2,5	3,5	3,8	1,25
743	17	1	7	7	6	7	6	5		5	5	4	4	6	5	7	5	6	4	6	4	6	5	6	4	5	4	6	4	3	4	5	3	7	3	2	2	2	3,5	3,5	5,8	3,125
744	20	1	2	4	2	2	4	2	2	3	3	2	2	2	3	4	2	2	2	2	2	2	2	2	2	2	2	3	2	2	2	2	2	2	2
746	14	2	5	3	6	6	5	1	5	4	1	6	1	2	5	6	1	1	2	4	6	5	4	1	5	6	1	4	4	4	4	1	5	4	4	3,5	2	2,5	4		2,6	1,5
747	14	2	5	4	4	1	6	2	6	4	4	2	1	1	4	6	1	2	1	4	6	5	5	1	1	4	1	2	4	6	4	1	4	2	4	3	1,5	2,5	5	2,5	2	3,125
748	15	2	3	4	4	6	6	5	5	5	6	7	2	6	7	7	2	7	3	6	7	7	5	1	7	7	2	7	7	5	5	1	7	7	4	5	3,5	3,5	4	3	4,8
749	14	1	1	3	4	3	4	1	5	3	3	3	2	3	5	6	1	2	3	5	5	6	6	3	3	5	1	4	3	2	1	1	4	5	3	1	3	2,5	3	4	4,4
750	15	2	6	5	7	5	6	4	4	5	4	5	2	4	3	6	4	3	3	2	4	6	1	3	5	6	2	2	5	2	4	3	4	2	3	4			3		2,8
751	14	2	5	6	7	7	7	7	4	7	7	6	2	3	7	7	7	7	7	7	7	7	7	6	7	7	6	6	7	6	6	7	7	7	6	3,5	5	4	3	4,5	2,8	3,625
752	15	2	1	5	3	4	2	2	7	1	2	2	1	2	3	3	2	4	4	3	7	1	2	1	5	5	1	2	6	2	1	1	1	1	1	4	2,5	3,5	3,5	2,5
753	14	2	4	4	4	7	6		5	6	5	7	5	7	7	7	4	7	7	7	7	5	4	4	7	7	3	7	7	5	7	3	7	7	4	4	3,5		2	4,5	6,6	1,125
754	15	2	2	5	6	6	6	5	7	1	5	5	3	2	5	7	1	6	6	6	7	1	5	3	4	6	1	3	5	5	5	1	6	3	4	4	3	2	3,5	4,5	6	1,25
755	15	2	1	1	5	2	2	1	4	1	1	1	1	1	4	4	1	1	1	4	4	1	1	1	1	4	1	1	4	1	3	1	4	1	1	2,5	3,5	4,5	3	3	5,6	1,25
756	16	2	2	3	4	5	3	2	5	4	6	5	3	4	5	4	4	4	2	3	4	4	1	2	6	5	3	5	4	1	4	2	3	4	1	4	2,5	2,5	3,5	3,5	2,4	2,75
757	16	2	3	3	1	2	5	1	7	4	1	2	1	1	4	7	2	2	1	5	5	5	6	1	2	7	1	3	4	4	1	1	4	5	5	5	3	3	4,5	5	5,8	1,125
758	16	1	4	3	6	4	5	3	3	4	5	4	3	3	4	5	2	3	2	4	4	4	5	3	2	4	2	4	5	3	4	2	4	3	3	3,5	4	3	1,5	3	6,2	1,25
759	15	2	1	4	7	7	7	7	1	4	7	7	3	1	7	7	6	6	7	7	7	7	7	1	7	7	4	7	7	7	7	5	7	7	7	5	4	1	5	2,5	6,4	1,125
760	15	2	6	5	4	4	7	1	5	6	6	3	1	4	4	7	5	4	4	5	5	7	6	4	5	5	2	7	7	4	5	2	7	6	5	3,5	3,5	2,5	1,5	4	5,6	1,125
761	15	1	3	1	1	6	5	4	7	1	2	4	1	1	6	7	1	3	1	7	5	2	1	1	6	3	1	1	6	1	1	1	1	1	1	2,5	2,5	3	4	2,5	3,8	1,625
762	16	1	1	2	2	1	3	1	2	2	2	2	2	2	7	7	1	1	1	4	6	2	1	1	1	7	1	4	4	2	1	1	4	7	2	3,5	1,5	1,5	2	4	6,4	1,125
763	16	2	6	6	4	3	7	1	5	6	6	5	2	4	5	6	4	5	6	6	7	7	5	4	5	7		3	6	4	5	4	6	6	5	1	5	2	4,5	3,5	3,2	2,125
764	13	2	2	6	7	5	4	1	6	1	1	6	5	2	4	7	1	2	5	6	7	1	1	7	7	6	1	1	4	2	7	1	1	1	1	4	2,5	2,5	2,5	3,5	3,2	2,71428571428571
765	15	1	2	3	5	4	3	2	5	6	4	3	2	1	7	4	5	3	3	3	3	3	3	1	1	4	1	3	4	3	3	1	3	2	4	2	2,5	2,5	2,5	4	2,4	2,75
766	14	2	2	2	5	4	5	1	4	4	1	1	1	1	4	7	4	1	1	6	6	5	7	4	4	5	1	4	7	7	5	1	5	4	5
767	14	1	7	4	5	6	7	5	5	4	6	6	4	2	6	7	6	5	4	6	7	6	6	3	4	6	2	5	6	5	5	5	6	5	4
768	14	1	7	4	5	4	6	2	6	6	4	3	2	3	4	6	5	6	3	1	6			4	4	5	5	5	6	1	4	5	4	2	1
769	15	2	4	5	5	7	6	4	7	5	7	7	4	4	7	5	2	5	2	3	7	4	1	1	7	5	2	2	7	1	6	2	5	2	1
770	14	2	2	4	6	6	6	5	7	1	5	5	2	3	4	2	1	5	4	4	7	2	4	1	4	6	1	2	6	3	4	1	7	3	5
771	16	1	5	5	4	1	5	4	5	5	4	1	1	4	7	5	4	4	4	5	5	6	7	6	6	4	3	7	7	7	3	4	5	6	3
772	16	1	4	5	2	4	6	2	5	2	6	2	2	2	6	6	2	2	2	5	6	3	2	1	1	5	2	2	4	3	5	3	5	3	4
773	15	1	4	4	1	1	5	4	6	5	4	3	2	1	5	6	5	4	2	2	6	5	1	1	3	6	5	4	4	2	1	4	3	2	1	4	3,5	2,5	3	2	4,6
775	15	1	2	2	3	4	4	5	5	4	4	5	3	1	4	5	5	5	3	5	5	3	1	3	3	4	2	3	4	2	5	2	4	3	2	4,5	2	2,5	4	3,5	3,8	2
776	15	2	4	5	3	3	4	3	6	4	6	6	3	4	6	7	1	2	2	6	7	5	1	1	1	6	1	5	6	1	3	1	5	3	3	2,5	3	3,5	2,5	4,5	4,6	1,75
777	15	2	3	4	3	4	4	2	5	3	3	4	3	4	5	5	3	3	3	5	6	3	2	1	2	5	2	5	4	2	3	1	3	4	2
778	15	2	1	5	6	5	7	3	3	2	1	1	1	3	3	5	1	1	1	4	5	1	5	1	5	5	1	2	6	6	1	1	5	2	5
779	15	2	4	3	5	4	4	4	5	5	4	4	3	4	6	6	3	4	3	5	6	4	6	3	3	6	3	3	6	6	6	3	6	4	5
780	15	2	7	4	4	7	7	5	7	7	7	7	4	4	7	7	1	7	6	7	7	7	7	4	7	7	1	7	7	7	7	1	7	1	1	2,5	1	1	5	5	5,2
781	15	1	5	3	2	3	2	5	5	5	6	4	4	2	6	6	4	6	3	6	6	4	1	1	3	6	3	2	6	2	3	3	4	2	2	3	2,5	4	3,5	2,5	4,4	1,25
782	16	1	1	4	1	3	5	1	5	1	1	1	1	1	4	5	1	1	1	5	5	4	1	1	1	1	1	4	5	1	1	1	6	5	1	1,5	3,5	3	3,5	2	3,8	1,375
783	15	1	2	3	4	5	5	4	4	2	4	4	2	3	4	5	2	4	3	5	5	2	3	1	5	5	2	4	4	4	4	2	3	4	3	4,5	3,5	2	1,5	3,5	5,4	1,25
784	15	1	5	3	4	4	5	2	2	3	3	4	3	2	3	6	4	2	2	3	5	6	2	1	4	5	4	3	4	3	4	3	4	2	3	3	3	3,5	3	2,5	3,4	1,5
785	14	1	3	4	4	6	6	1	6	6	6	6	1	1	6	6	5	5	5	6	6	6	6	1	5	6	4		5	6	3	2	5	4	4	3	3	4	2	2,5	6	1,125
786	15	2	4	5	5	3	6	2	6	4	4	3	2	3	4	5	3	4	5	3	4	5	6		2	6	2	3	4	6	4	4	4	3	6	4,5	3	3	4	2,5	6	1,5
787	15	2	1	3	1	1	1	7	5	1	7	1	1	1	5	5	1	5	1	1	5	1	7	1	3	1	1	1	7	1	1	1	1	7		4,5	3,5		4	2,5	2,8	1,25
788	15	1	6	4	5	1	7	2	7	5	1	1	1	1	3	7	5	1	3	1	7	7	7	1	1	6	2	1	4	7	4	1	4	5	4	2,5	1,5	3,5	1,5	2	4,4	1,25
790	15	2	4	4	5	4	6	5	6	7	7	4	1	1	4	7	3	7	3	3	7	7	1	1	1	7	1	3	7	7	3	1	7	1	1	3,5	4	3,5	1,5	4	6	1,25
791	15	2	3	7	7	5	7	7	4	7	7	4	1	1	7	7	5	7	5	7	7	7	7	1	2	5	1	6	6	7	5	1	7	7	4	4,5	2,5	3,5	4,5	1	5,6	2,75
793	15	2	6	4	7	6	6	5	7	6	6	5	2	5	6	6	2	5	6	5	5	5	6	2	5	5	2	2	6	6	6	2	6	4	3	3	3,5	2	4,5	4,5	5,4	1,125
794	17	1	2	2	2	4	2	2	6	2	2	3	1	2	5	7	2	2	2	2	5	2	1	1	3	5	2	4	5	5	2	1	4	2	5	1,5	3	2,5	4,5	2	3,4	2,125
795	16	1	4	2	2	2	6	5	6	4	5	2	1	1	5	6	1	4	1	6	7	4	3	1	2	6	1	3	6	4	3	1	4	1	3	2,5	2	3,5	2,5	3,5	4,6	2
796	16	1	5	4	5	5	5	1	1	5	2	3	4	3	4	4	5	1	2	4	5	5	6	1	4	6	4	1	7	5	5	3	5	1	3	3	3,5	3,5	2	3	5,4	1,125
797	16	2	4	1	6	7	6	6	4	4	6	6	2	4	6	7	1	6	5	6	7	6	7	4	7	7	1	6	6	5	5	1	4	4	4	3,5	1,5	3,5	1,5	4	5	1,25
798	16	1	3	3	6	6	6	4	2	3	3	4	2	4	6	5	4	2	4	6	5	4	2	1	6	5	4	4	5	3	5	4	5	4	3	4	3	4	2,5	2,5	5,4	1,375
799	17	2	4	2	5	6	6	6	6	6	7	5	3	2	5	7	4	4	3	5	7	6	2	1	6	6	4	4	6	1	4	2	6	4	1	2,5	2,5	2,5	3,5	3	3,6	1,625
800	16	2	4	2	5	6	6	4	6	4	4	6	1	3	6	6	1	4	5	6	6	6	1	1	6	7	1	2	6	1	6	1	7	1	1	3	1,5	4,5	4	3	3,6	1,625
801	17	1	5	2	6	5	6	1	1	4	3	5	2	2	6	6	1	2	4	6	7	5	3	1	2	7	1	5	6	2	5	1	6	5	2	5	4	2,5	3,5	1,5	6	1,125
802	16	1	6	5	6	5	7	2	5	4	4	5	2	4	6	5	5	4	3	5	6	6	7	2	6	6	5	5	6	7	5	4	6	1	2	4	4	2,5	2	3,5	5,8	1,125
804	16	2	7	6	7	7	7	6	5	5	6	6	1	6	7	7	6	5	7	6	7	7	1	5	5	6	4	5	7	1	7	4	7	3	1	3	3	3,5	4	3	4	1,125
805	16	1	4	4	6	6	6	3	3	5	4	6	2	4	6	6	4	3	4	5	6	6	5	1	4	7	5	5	6	6	6	4	5	3	4	5	3	5	4	3,5	5,8	1,5
806	16	1	1	3	4	1	6	1	6	1	3	2	1	1	4	6	1	1	1	5	6	5	5	1	1	6	1	4	4	4	2	1	5	1	1	3	2,5	3	1	3,5	5,4	1,375
807	16	1	2	2	2	3	4	2	4	3	2	2	2	2	5	5	2	2	2	6	5	3	3	2	3	4	2	4	4	3	2	1	3	4	3	3	3,5	2,5	2,5	3,5	4	1,75
808	18	2	4	2	3	2	7	5	2	2	5	3	1	1	6	5	2	4	2	5	5	3	5	1	1	6	1	4	6	5	3	1	4	3	4	2,5	2,5	3	2	3,5	4,8	1,125
809	16	1	5	4	5	4	5	3	5	5	4	3	3	4	4	5	5	4	4	3	5	5	4	2	4	5	4	3	5	3	4	5	4	4	3	3,5	3	2	3,5	3	3,6	2,25
810	16	2	4	4	4	2	6	3	4	4	4	3	2	1	6	5	3	4	3	6	4	4	5	2	2	6	3	5	6	5	4	2	5	4	4	3	3	3	2,5	4,5	3,6	1,5
811	16	1	3	4	4	4	2	2	5	4	4	4	4	3	5	5	4	4	3	5	5	4	4	4	5	5	4	3	4	4	5	3	4	3	4	3	3	2,5	3,5	2,5	3,6	1,25
812	16	1	4	3	4	2	7	1	5	3	2	2	2	2	2	3	2	2	2	7	3	5	5	2	2	2	2	2	6	2	2	2	7	2	2	4	2,5	3,5	2,5	3	6	1,75
813	16	2	2	5	7	6	6	4	7	4	5	5	1	1	6	7	1	4	2	6	7	3	1	1	5	7	1	6	7	1	2	1	4	5	1	1,5	4	3	5	4,5	4,6	2,375
814	16	2	4	5	3	6	7	6	6	6	6	6	2	1	7	6	1	4	2	5	5	6	3	1	5	7	1	2	6	1	1	1	6	1	1	2	2	5	2,5	4,5	5	1,125
815	16	1	1	1	1	1	5	1	5	1	1	1	1	1	5	6	1	1	1	5	6	1	3	1	1	7	1	2	5	2	1	1	5	3	2	3	3	2,5	3,5	3,5	5,4	1,25
816	15	2	2	2	5	6	5	4	6	1	5	5	1	1	5	5	2	2	1	4	5	4	1	1	5	6	1	3	5	5	3	1	4	2	1	2,5	2,5	3	3,5	3	4,6	1,375
817	17	2	3	6	5	4	5	5	4	4	4	5	4	4	5	5	3	4	3	3	4	4	5	3	5	4	3	4	5	4	6	3	5	4	4	4	3	3,5	3,5	3,5	4,2	1,5
818	16	2	5	2	5	6	6	6	6	2	6	6	4	4	7	7	1	4	5	7	7	1	7	2	7	7	1	2	2	7	4	1	2	1	7	2	2	2,5	3,5	3,5		2,75
819	18	2	4	4	6	7	4	4	6	4	4	6	1	5	2	6	3	5	6		2	5	4	1	6	3	4	2	7	1	7	2	7	1	1	2,5	3	4	4,5	2,5	5	1,625
820	17	2	1	1	5	6	4	7	6	2	7	3	5	5	6	7	1	7	2	6	5	1	1	1	5	7	1	5	6	1	6	1	5	4	1	4	2,5	3	4,5	1	5,6	2,625
821	17	1	2	1	5	5	5	6	5	2	6	4	3	5	5	6	4	5	3	5	6	2	3	1	5	6	4	3	6	4	3	2	6	2	4	2,5	3	2,5	3	2	6	1,125
822	18	1	5	4	6	4	6	6	5	6	6	5	3	3	5	6	4	5	3	6	6	6	6	4	3	5	2	6	6	6	6	3	6	4	5	3,5	3,5	2	2	3,5	4,2	2
823	17	2	3	6	5	5	7	5	6	3	5	6	2	1	6	7	3	2	1	7	7	3	2	1	7	6	2	6	7	1	5	1	6	3	1	5	4	3	1,5	4	6	1,25
824	17	2	1	1	1	1	6	4	4	1	4	1	1	1	6	6	1	4	1	6	4	1	1	1	1	6	1	1	6	5	1	1	6	1	6	4	3	2,5	2	3,5	4,6	1,25
825	18	2	2	4	1	5	1	1	6	1	2	5	1	1	5	6	1	1	1	4	5	2	1	1	6	7	1	1	3	2	1	1	4	1	1	2	3,5	2	4,5	1	3,2	3,5
826	18	1	5	2	3	2	5	4	6	6	6	4	1	1	7	6	4	4	1	6	5	6	1	1	4	7	4	5	6	1	2	1	4	4	4	2,5	3,5	2	4	2	4,4	1,875
827	17	2	3	2	5	5	6	5	5	5	6	4	2	2	6	6	3	4	2	6	6	5	6	2	5	6	2	2	6	6	5	2	6	2	4	2,5	3	3	4	2	4,8	1,5
828	17	1	6	2	5	5	6	6	6	6	6	5	3	3	6	7	2	6	5	5	6	6	3	2	6	7	1	2	6	2	5	1	6	1	1	3	3	3,5	2	4	5,8	2,5
829	17	2	1	1	5	6	6	1	5	1	5	5	1	5	7	6	1	3	6	6	5	2	7	4	6	7	1	1	4	6	6	1	3	1	5	3,5	2	4	4,5	4	6,5	1,125
830	17	2	3	3	4	4	4	4	4	4	4	5	3	3	5	5	3	4	4	4	5	4	5	4	4	5	3	4	5	5	5	3	5	4	4	3	2	3	2,5	3	5,2	1,375
831	17	2	3	6	2	4	5	2	2	2	2	2	2	2	6	5	2	2	2	5	4	4	4	2	4	6	1	6	7	5	1	1	1	4	4	3,5	4	3	2,5	1,5	5,2	1,625
832	17	2	3	1	6	7	7	5	7	4	7	7	2	3	7	7	1	6	4	6	7	4	1	1	7	7	1	6	6	1	6	1	7	4	1	5	3,5	3,5	1,5	4	6,8	1,125
833	17	2	7	7	5	4	7	7	7	7	6	6	5	3	5	7	4	7	7	7	7	7	7	3	5	7	5	6	7	5	3	1	7	6	5	1,5	2,5	3,5	1,5	3,5	6,2	3,375
834	17	2	1	3	5	4	5	3	4	2	4	3	2	3	5	5	3	4	4	5	6	3	6	3	4	6	2	4	5	5	5	2	4	5	5	5	3	3	4,5	2,5	6,4	1,125
835	17	2	1	2	1	5	7	4	4	4	4	5	1	1	7	5	1	1	1	2	4	3	2	1	6	6	1	2	7	5	1	1	6	1	4	2,5	2	5	3	2	4,6	1,25
836	17	2	3	5	3	6	7	2	2	2	4	5	2	3	5	5	1	1	1	4	1	5	7	1	7	4	1	5	6	7	4	1	3	2	4	3,5	3,5	2,5	4,5	1,5	4,6	1,25
839	20	2	2	2	4	2	7	4	5	2	4	2	1	1	6	5	1	4	1	6	4	2	4	2	2	6	1	6	3	5	3	1	6	3	3	2	2,5	3,5	2,5	4	4	1,625
840	19	2	6	6	7	7	7	7	6	6	7	6	6	6	7	6	5	7	4	5	5	6	1	1	6	6	5	3	6	1	6	5	7	1	1	3,5	3,5	3	2,5	1	4,4	1,5
841	17	1	2	2	2	3	5	4	5	4	4	3	2	2	5	5	4	4	2	4	5	4	2	2	2	4	4	3	5	2	2	2	5	3	2	4	3	2,5	2,5	2	4,6	1,125
843	19	1	2	6	5	7	6	2	3	2	3	7	2	2	7	5	4	2	2	7	5	4	3	2	7	6	2	5	6	3	3	2	7	5	3	3	1,5	4	2,5	4,5	6,4	1,25
844	16	2	2	4	5	4	5	1	4	2	2	1	1	2	2	5	1	1	1	1	4	5	1	1	5	5	1	2	5	1	4	1	4	1	1	4,5	3	3	2	2,5	5,8	1,125
845	16	1	1	1	4	5	5	5	5	4	5	5	2	3	6	6	1	5	2	2	6	4	6	1	5	5	1	6	6	5	6	1	6	6	4	4	3	2	2,5	3,5	5,6	1,125
846	22	1	5	6	6	5	5	5	5	6	6	5	3	3	6	6	4	4	5	6	6	6	5	5	6	6	4	4	5	4	5	4	6	4	4	3	3	4,5	2,5	4	5,8	1,25
847	17	2	5	4	6	6	7	7	5	6	6	5	4	4	7	6	4	6	5	7	5	6	1	4	6	7	4	5	6	2	5	4	6	5	1	2,5	3,5	3	2,5	2,5	5,8	2,125
849	15	2	6	6	6	6	6	4	7	7	6	6	2	4	6	7	2	4	3	6	7	7	6	4	6	7	5	4	7	5	5	4	6	2	3	5	3	3,5	4	2	5,6	3,375
850	14	2	5	1	6	6	5	2	4	3	2	6	2	2	3	6	5	4	1	4	6	7	1	4	7	7	3	5	6	2	5	2	6	2	2	4,5	3	4,5	2,5	2	5,2	1,125
851	14	2	2	3	2	2	4	2	3	2	4	3	1	1	4	4	2	3	1	4	4	2	4	1	4	5	1	3	5	5	5	1	5	3	5	2,5	4	3,5	4	3,5	5	1,875
852	14	1	4	5	5	5	2	4	4	4	6	4	2	4	6	5	3	4	4	6	6	4	5	4	4	4	2	2	3	5	4	2	2	2	2
855	14	1	1	2	2	2	4	4	2	2	2	2	2	2	2	6	2	2	4	3	6	2	2	2	5	7	2	4	6	2	2	2	6	2	2	2,5	3	3,5	3	3	4,6	2,5
858	14	2	7	5	6	7	7	1	7	7	7	7	1	1	7	7	5	1	1	5	7	7	5	1	7	7	1	6	6	6	3	1	6	5	5	4	2	2,5	3	5	4,2	1,75
860	14	2	7	1	1	3	6	1	3	5	5	6	1	1	4	5	1	3	1	4	4	5	5	1	1	4	1	3	5	1	1	1	1	1	1	1	2,5	5	4	2,5	5,2	1,75
861	14	2	2	1	6	4	4	4	1	3	4	5	4	1	5	5	1	4	4	5	6	1	1	1	3	4	1	2	3	1	6	1	3	1	1	5	4	4	4,5	3	3	1,375
862	14	1	2	2	6	4	5	5	5	3	4	5	4	7	6	6	2	4	5	4	6	3	6	4	2	5	1	4	5	6	7	1	2	2	2	3	3,5	2,5	3,5	2,5	4	1,125
863	15	1	4	4	5	4	7	5	5	4	4	5	4	4	4	4	4	5	4	5	5	5	4	4	4	4	4	4	4	5	5	5	5	5	4	3	3	2,5	3	3	3,4	3,375
864	14	1	1	5	4	2	6	4	3	2	4	2	7	4	1	6	5	1	7	4	2	6	4	6	2	3	1	2	4	1	3	2	2	5	1	3	3,5	3	3	3,5	4,6	3
865	14	1	4	3	5	6	6	6	5	4	3	1	1	7	2	3	2	3	4	4	4	4	4	5	5	7	6	4	2	3	3	3	2	1	1	4,5	2,5	3	4	2	3	3,375
866	14	1	2	1	5	1	2	4	6	3	4	2	2	2	3	5	2	3	7	3	6	3	1	1	2	7	2	6	4	1	5	2	2	4	1
867	14	1	1	3	2	1	6	2	3	2	2	2	2	2	4	4	2	2	2	4	4	2	2	2	2	4	2	4	4	2	2	2	4	4	2	4	3,5	2,5	2,5	2,5	4,4	1,125
868	14	2	4	5	5	7	5	5	6	5	5	7	4	6	4	6	4	5	4	4	6	5	3	1	7	5	1	5	5	1	5	1	5	6	2	4,5	3,5	2	4	3	6	1,5
870	14	2	2	2	5	7	7	2	5	2	2	2	2	2	5	5	2	2	2	4	5	2	2	2	2	5	1	4	6	2	2	1	6	3	2
871	14	2	4	4	4	4	5	6	6	5	5	5	4	3	6	6	2	5	4	6	6	4	5	2	2	5	2	4	5	5	5	2	6	4	5	3	2,5	3,5	4	4	4,4	2,625
872	14	1	4	5	5	5	6	2	5	5	4	4	4	5	5	4	3	3	5	4	5	4	4	5	6	4	5	3	5	5	3	4	3	5	4	4	3,5	3,5	3	2,5	6	1,125
873	15	2	4	4	4	4	5	3	6	4	4	3	1	4	5	6	1	3	4	4	7	4	1	7	4	6	1	1	6	1	4	1	6	3	2	2	2,5	4	4	4	4,6	1,5
874	14	2	5	4	5	7	7	7	7	6	7	7	5	7	7	7	6	7	6	7	7	7	5	7	7	7	6	5	7	5	7	5	7	5	4	4,5	3	4	4	1,5	6,6
875	15	1	4	4	5	4	4	2	5	3	4	4	4	4	5	5	4	4	3	4	5	4	4	2	4	4	2	3	5	5	6	2	2	2	2	4,5	4	4,5	2	1,5	6	1,125
876	15	2	6	4	1	3	7	4	4	5	4	2	2	2	7	5	1	2	6	7	6	7	2	1	2	7	1	7	6	4	2	1	1	6	4	1,5	3	4	3	5	3	3,25
877	15	2	7	3	4	5	7	3	5	6	5	4	3	3	7	6	1	2	4	7	6	7	5	3	1	7	1	5	5	5	3	1	4	5	5						3
878	15	1	2	3	5	5	6	4	6	2	2	6	2	2	7	7	1	1	4	6	7	1	1	1	4	7	1	1	7	1	4	1	7	1	1	3	3,5	5	5	3	4,2	1,375
879	15	1	5	2	3	5	4	2	4	5	4	5	1	2	5	6	3	4	3	5	6	4	5	1	5	6	4	3	5	4	3	3	5	2	4						4,4
880	15	2	1	6	6	6	7	1	6	7	1	6	1	5	7	7	1	1	6	6	7	7	7	1	4	7	1	7	7	5	7	1		7	5	2	3	4	4,5	5	5,2	1,125
881	16	1	6	3	5	4	6	5	3	6	6	3	3	4	5	3	6	5	2	5	6	6	1	4	4	7	4	6	7	1	5	5	4	3	2	2,5	3	3	3,5	3,5	5,2	3,25
882	15	1	1	1	5	7	7	1	4	2	2	7	2	2	3	5	4		2	1	5	4	4	4	4	4	4	4	4	4	4	4	4	4	4	4	3,5	2	3,5	2	5
883	15	2	4	1	3	3	5	1	4	4	6	5	1	1	5	5	1	1	1	5	5	4	3	1	3	7	1	5	1	5	1	1	3	3	4	2	3	2	3,5	1,5	5,4	1,5
884	15	1	6	4	7	7	7	7	6	7	5	7	4	6	7	7	7	7	5	3	6	7	7	1	6	6	6	6	7	7	7	6	7	7	7	2,5	2,5	1	1	1,5	4,4	2
885	15	2	4	1	6	4	5	2	2	2	6	3	1	1	4	4	1	4	1	5	3	3	1	1	1	4	1	1	4	4	5	1	5	1	1	3	3	4,5	4,5	1	5,2	1,125
886	15	2	5	6	6	4	6	2	5	5	4	5	3	5	6	6	4	4	3	3	6	6	1	3	5	5	3	5	6	1	6	1	6	2	1	2	4	4	4	2	3,4	2,125
887	15	2	4	2	4	2	4	1	5	5	2	2	1	1	3	6	1	1	2	2	7	6	1	3	2	5	1	3	6	1	2	1	3	2	1	3	3	3,5	3,5	3,5	3,6	1,375
888	15	2	3	5	1	3	7	4	6	4	5	3	1	1	5	5	1	1	1	6	6	6	6	1	1	5	1	5	6	6	1	1	6	6	6	4	3	2,5	4	3	5,8	1,25
889	15	2	6	4	6	6	6	5	6	6	4	4	3	4	5	5	1	4	4	5	5	5	2	3	3	6	1	4	5	3	4	1	5	4	3	3	4	3	4	3	4,4	2
890	15	1	4	1	1	4	3	3	3	3	7	1	1	1	7	7	1	1	1	7	7	4	1	1	3	6	1	2	3	1	1	1	4	1	1	3	3	3	3	3	3	1,75
891	15	2	5	4	6	7	7	3	4	3	4	5	1	4	4	5	1	1	1	1	3	4	3	1	6	2	1	1	6	2	4	1	6	4	1	3	3	3	3	2,5	4	2,85714285714286
892	16	2	2	2	2	7	3	4	7	4	7	6	1	4	7	7	1	4	2	6	4	1	7	1	7	4	1	1	3	6	4	1	6	2	1	3,5	3,5	3	4	4	5,6	1,375
893	16	1	2	2	2	3	4	4	6	2	1	5	1	1	7	7	1	3	1	6	6	1	5	1	3	6	1	3	7	1	3	1	6	3	4	2,5	2	3	1	3,5	6	1,625
894	15	1	4	4	2	2	6	2	4	5	4	2	2	2	5	6	6	5	4	5	5	6	5	1	2	6	4	2	3	2	4	1	6	4	3	3	3	4	4	3	4,6
899	15	2	6	4	7	7	7	7	7	6	7	7	5	7	7	7	6	7	7	7	7	7	5	7	7	7	6	5	7	5	7	5	7	5	3
903	16	2	4	4	5	3	6	2	5	4	3	2	2	1	4	5	2	2	1	3	5	4	2	2	2	6	1	1	4	4	3	1	4	2	3	4	3,5	3	2,5	4	6	1,25
904	18	1	4	2	2	2	6	2	6	5	2	4	1	1	6	6	4	2	2	2	6	4	2	2	2	6	2	2	4	2	2	2	4	2	2	3	3	3	2,5	3,5	4,6	1,5
905	16	1	4	4	2	6	6	6	6	2	4	6	4	5	4	7	1	2	1	2	3	5	2	1	5	1	1	5	5	4	2	1	2	5	1	3,5	3	2	4	2	4	1,625
906	16	2	2	5	4	4	6	2	4	2	2	2	2	3	5	6	1	1	1	3	5	2	2	1	4	4	1	2	3	4	3	1	3	3	2	4,5	3	4	4	5	1,6	1,625
907	16	2	4	5	2	6	6	5	6	4	4	7	3	4	7	6	4	5	4	6	5	4	5	1	7	6	2	3	6	5	3	2	3	2	2	3	3	3	3,5	3,5	4,2	1,875
908	16	2	2	2	4	5	5	2	6	2	2	5	2	2	7	7	2	2	2	7	6	2	2	2	5	7	2	4	4	2	2	2	4	4	2	3	2	2,5	4	3,5	5,2	1,42857142857143
909	16	2	2	6	1	1	5	4	3	3	5	1	3	2	7	4	1	4	5	7	6	3	1	3	2	5	1	5	5	1	2	1	4	6	2	3	3	3	2,5	5	6,2	1,75
910	16	2	5	7	5	4	7	5	7	7	7	5	1	4	7	7	1	4	1	4	7	5	4	1	4	6	1	6	7	1	4	1	7	6	1	3	3	3,5	4,5	2,5	3,8	2,75
911	16	1	1	1	1	1	5	1	4	1	2	1	1	1	6	4	1	1	1	6	5	1	1	1	1	6	1	1	2	1	1	1	4	1	1	1	3	4,5	3	4,5	2	1,25
912	17	1	5	3	6	3	5	4	7	6	7	6	2	5	6	6	1	5	5	5	6	6	3	2	2	7	1	3	7	3	6	1	7	2	2	3,5	3	3,5	2,5	3	5	1,125
913	17	1	5	2	4	3	5	3	6	4	5	3	2	2	5	5	3	3	5	6	6	6	2	2	2	2	2	3	5	2	4	3	3	2	2	3	3,5	3,5	3	3,5	5	1,25
914	16	2	1	5	4	5	4	3	5	1	2	5	1	2	6	6	1	2	1	5	5	1	1	1	3	6	1	3	5	1	3	1	2	3	1	3	2,5	2	4	4,5	3	1,875
915	16	2	2	2	2	6	6	1	6	2	6	3	1	5	7	7	5	2	2	7	7	2	7	1	7	7	5	7	7	6	1	3	2	7	2	1	3	1,5	4,5	3,5	3,4	2,125
916	16	1	4	4	2	3	7	1	3	4	1	1	1	3	4	5	1	1	2	4	5	3	4	1	4	6	1	3	4	4	1	1	4	2	4	3,5	2,5	2,5	3	3	3,2	2
917	16	2	2	2	2	6	6	1	5	1	4	5	1	5	5	6	2	1	1	2	7	1	5	1	6	6	1	2	6	5	6	1	4	2	2	4	2	3	2,5	2,5	3,8	1,5
919	16	2	3	5	6	6	6	4	6	4	6	4	2	3	5	6	2	3	2	5	5	4	5	1	4	5	3	2	6	3	3	2	6	4	4	3	4	3	3,5	3	6,4	1,25
920	17	2	5	5	6	5	5	5	5	2	6	5	1	3	2	5	4	4	1	2	2	4	2	2	3	3	4	4	3	4	5	5	4	4	2
921	16	2	2	2	5	4	6	5	7		2	4	1	2	6	7	1	2	1	4	5	6	3	1	3	5	1	2	3	3	5	1	6	1	1	4,5	4	2,5	4	3,5	1	2,5
926	17	1	2	2	3	2	6	1	5	1	3	1	1	1	4	7	1	1	1	4	7	1	3	1	1	7	1	1	4	1	1	1	4	1	1	3,5	4	2,5	3	5	5,4	1,25
927	17	2	3	5	5	4	5	2	5	4	5	4	2	5	5	6	1	1	1	5	5	5	7	1	5	5	1	3	5	6	5	1	5	2	4	5	3	3,5	3,5	3,5	4,4	1,125
928	17	1	3	3	6	6	5	4	3	3	7	5	6	6	6	7	3	2	4	5	5	4	3	1	5	6	4	3	6	3	6	3	3	3	3	3	4	3,5	4	3,5	3,6	1,75
929	17	1	3	5	6	4	6	5	5	4	6	4	2	4	6	6	1	3	2	6	7	2	6	1	1	6	1	5	5	6	5	2	5	2	5	4,5	2	2,5	4	2,5	5,4	1,125
930	17	2	2	2	3	1	5	2	1	2	3	2	2	2	3	3	2	3	3	3	4	3	2	2	3	4	2	3	4	2	3	2	5	2	3	4	2	5	2	4,5	5,6	2,125
931	17	1	3	5	5	4	5	1	5	2	2	2	2	5	5	6	1	1	1	5	5	5	7	7	5	5	1	5	6	5	1	1	5	6	6	2,5	3	1,5	3,5	4	2,2	1,125
932	18	2	5	3	4	5	6	5	5	5	6	5	2	2	6	6	2	5	2	6	6	6	4	2	5	7	3		6	4	4	3	6	4	4	3,5	3,5	2,5	4	3	5	1,625
933	17	2	5	5	4	2	7	6	4	5	4	2	1	4	6	5	1	5	5	5	6	6	4	2	5	7	1	3	6	5	5	2	6	4	4	4,5	2,5	4,5	2,5	4	6,6	1,14285714285714
934	18	1	4	5	6	4	6	5	5	3	5	4	2	2	6	5	3	3	4	6	6	4	6	1	2	6	1	4	6	6	5	1	7	4	4	4,5	3,5	3	4	2	5,6	1,125
935	17	1	2	1	3	2	3	4	7	2	2	1	1	2	5	7	2	2	1	6	7	3	5	1	4	7	1	4	4	6	2	1	2	4	4	2	4	2	4	3	3,6	1,25
936	18	2	1	2	2	2	3	1	4	1	3	2	2	2	5	6	1	3	1	5	5	1	7	1	5	6	1	3	5	6	1	1	6	1	5	4	2,5	3,5	2	4	5,2	1,25
938	17	2	2	5	5	5	5	5	5	4	5	5	3	3	6	6	1	4	4	6	4	3	5	1	3	5	1	5	6	5	5	1	6	5	5	4	3,5	3	4	5	2	1,75
939	17	2	2	1	3	6	6	4	6	3	5	6	1	4	6	7	1	1	1	7	6	1	2	1	4	5	1	1	6	1	4	1	6	1	1	3	3	4,5	2,5	2,5	6,25	1,25
940	18	1	2	4	5	7	1	5	7	1	6	4	1	4	7	7	6	7	1	4	7	4	7	1	7	6	5	2	4	6	2	1	3	5	2	3	2,5	4,5	2	2	5	1,875
941	17	1	4	3	2	3	6	1	3	4	1	5	1	1	5	6	1	1	1	3	6	4	1	1	3	6	4	3	6	2	1	1	6	3	1	3,5	3	2,5	3,5	2,5	5,2	1,375
942	17	1	4	3	2	4	6	2	6	5	2	3	4	2	3	5	5	2	2	2	4	4	5	1	3	5	5	3	4	4	3	3	4	3	3	3	3	3	2,5	3	4,2	1,5
943	17	2	4	6	3	6	6	5	5	4	5	5	4	5	6	6	2	3	4	6	6	5	6	1	5	7	1	5	6	6	4	1	7	6	5	3,5	3	3,5	4	3,5	5,6	1,875
944	18	1	5	7	4	3	6	4	5	4	5	4	5	4	6	5	5	5	6	6	6	5	7	4	5	6	4	6	6	6	5	4	6	7	5	3	3	2,5	2	4	4,6	1,25
945	17	2	5	6	6	6	7	1	6	5	7	3	1	1	7	6	1	4	1	7	7	6	7	1	1	7	1	7	6	2	7	1	5	7	7	2	3,5	2,5	4	5	2,8	1,875
946	17	2	2	3	2	4	7	2	6	2	6	3	2	2	5	6	1	1	1	4	6	2	5	1	1	5	1	2	7		2	1	7	4	1	2	2	3,5	5	3,5	3	1,25
947	17	2	4	2	5	3	7	2	4	4	3	3	1	1	5	4	1	1	5	5	4	4	1	4	1	6	1	4	4	1	6	1	5	3	1	1	3	3,5	4,5	5	4	2,375
948	17	2	4	5	5	5	4	3	4	4	3	4	3	4	5	6	4	3	4	5	6	4	4	3	5	5	4	4	6	5	4	3	5	4	4	3,5	3,5	3	2	4	5,8	1,375
950	17	2	3	4	5	3	6	4	4	4	3	3	4	4	4	5	2	2	2	4	4	4	4	2	2	4	2	4	5	2	4	2	4	2	2	2,5	2,5	3,5	3,5	2,5	5,2	1,5
951	17	1	3	5	7	7	5	3	5	5	5	4	5	7	5	5	6	4	6	4	6	5	5	4	5	7	4	4	5	4	7	4	2	4	3	3,5	1,5	3	3,5	5	6,2	1,625
952	17	2	5	4	6	6	6	6	6	6	6	6	4	5	6	6	4	6	5	6	6	6	2	4	6	6	3	4	6	2	6	2	6	2	2	3	3	4,5	4	4,5	5,6	1,375
953	18	1	5	5	1	4	6	3	3	3	5	5	2	2	5	5	3	3	3	6	6	4	5	2	5	5	2	5	5	4	3	2	5	4	3	3	1,5	2	2,5	2,5	4	2,25
954	19	2	4	3	5	5	7	2	2	4	5	5	2	2	6	4	2	2	2	6	6	3	2	1	5	6	2	2	6	2	2	2	6	2	4	2,5	2,5	4,5	2,5	3,5	5,2	1,25
955	19	1	1	5	1	2	2	6	6	1	4	2	1	1	7	7	1	1	1	6	4	1	1	1	2	6	1	5	1	1	1	1	1	4	1	2	1,5	2,5	3	3,5	2,2	3
956	19	1	2	5	2	2	6	5	4	3	6	3	1	1	5	3	1	5	5	5	5	5		2	2	7	1	6	5	4	4	1	6	5	5	3	3,5	4	4	5	4,4	1,75
957	19	1	3	1	1	1	5	4	4	1	2	1	1	1	6	5	1	3	1	7	6	1	4	1	1	6	1	4	3	4	1	1	5	4	5	2,5	2	1	2	3,5	5,4	1,5
958	19	2	3	5	2	4	7	4	5	3	5	3		1	6	5	1	3	3	6	5	3	4	1	2	6	1	4	5	3	2	1	7	3	4	2	1,5	2	3	3,5	3,8	1,625
959	18	1	5	6	2	4	7	6	7	6	6	5	4	1	7	7	1	5	1	7	7	7	5	1	6	7	1	7	7	5	3	1	1	6	5	3,5	5	4	2	4	5,4	1,5
960	18	2	3	5	6	5	5	5	5	3	4	5	1	5	6	7	1	3	3	4	7	4	4	1	5	5	1	3	7	4	5	1	5	3	1	2,5	4,5	3,5	3	3,5	5,2	2
961	19	2	3	4	5	3	6	1	2	2	5	3	1	2	7	3	1	1	1	7	5	5	2	1	1	6	1	5	5	2	3	1	6	4	1	3	3,5	5	3	4,5	5,8	1,75
962	19	2	4	6	6	4	6	4	6	4	4	4	4	5	4	7	1	1	4	4	5	5	5	3	4	7	1	5	5	3	5	1	6	4	2	5	3,5	3,5	4	3	4,2	1,75
964	19	1	4	2	5	2	5	3	4	3	3	3	3	4	5	6	2	1	1	5	4	4	5	2	2	5	2	1		5	5	1	5	1	3	3,5	3	2,5	1,5	3,5	5	1,25
965	19	1	4	5	4	5	7	6	4	5	6	5	4	4	6	6	1	4	4	5	5	5	4	1	1	6	1	5	5	4	5	1	6	5	5	2,5	2,5	3,5	3	3,5	6	1,375
966	19	1	1	1	1	3	6	2	3	2	2	2	1	1	6	5	1	1	1	5	5	1	1	1	2	6	1	3	6	1	1	1	6	2	1	3	2,5	3,5	2,5	2,5	6	1,25
967	23	2	2	5	3	5	6	4	5	1	4	4	7	4	7	7	1	1	1	7	7	4	2	5	4	7	1	7	7	1	4	1	7	6	4	3,5	2,5	3	4	3	4,2	1,125
968	19	1	6	4	1	6	6	6	6	6	6	6	2	4	4	7	1	4	5	5	7	6	7	1	6	7	1	4	4	6	4	1	3	4	5	3,5	3,5	3	2,5	4	6,2	2
969	19	1	2	2	2	2	3	2	3	1	1	2	1	1	2	3	1	2	1	2	2	2	3	1	2	3	1	2	2	3	2	1	2	1	3	3	3	3,5	2	4	5,2	1,75
970	21	2	2	2	2	2	5	2	5	2	2	2	2	2	5	5	2	2	2	5	5	2	2	2	2	5	2	2	5	2	2	2	2	2	2	1,5	2,5	3	4,5	2	1,8	2,5
971	18	2	1	6	6	7	5	6	7	1	6	7	7	7	7	7	1	6	6	5	7	1	5	2	7	5	1	6	6	6	7	1	7	5	6	4,5	2,5	3	4	4	6,2	1,625
972	19	2	3	3	7	7	7	7	7	3	7	7	4	7	6	7	6	7	7	5	7	3	6	7	7	5	3	5	7	6	7	5	7	1	6	3	3,5	2	2	1,5	5,6	1,125
973	18	2	4	5	6	6	5	6	3	3	4	6	2	2	6	4	2	5	5	6	5	4	6	2	5	6	2	2	5	5	6	2	6	2	5	5	3,5	5	4	4	5,4	1,75
974	18	2	2	4	5	7	5	5	6	3	6	7	4	3	6	6	2	3	4	3	5	2	1	4	6	7	1	2	7	1	5	1	6	2	1	2,5	3,5	4,5	2,5	3,5	6	1,125
975	18	2	4	1	6	7	5	1	7	4	4	4	2	5	4	7	1	1	1	4	7	4	6	1	7	4	1	4	6	6	4	1	6	4	5	3	4	4,5	4,5	1	6,2	1,375
976	18	2	2	4	5	5	6	6	5	4	5	5	4	1	6	6	1	5	1	5	6	4	3	1	6	4	1	5	6	1	4	1	5	5	3	2	1,5	2,5	2	3	2	1,75
977	18	2	5	4	5	6	7	3	3	4	4	5	2	5	3	6	1	4	5	3	5	5	5	1	5	6	1	2	6	2	5	1	6	2	1	3,5	3	2,5	3	4	5,4	1,25
978	18	2	4	6	3	5	7	4	5	3	2	3	2	2	6	6	1	1	1	7	7	5	5	1	5	6	1	6	6	6	6	1	6	5	3	3,5	4,5	4	2,5	4	5,6	1,125
979	18	2	4	3	2	4	5	4	5	5	5	5	4	2	5	5	2	6	2	6	6	4	4	1	4	5	1	4	6	5	4	1	6	4	4	2,5	3	3	3	2	5	1,75
980	18	2	2	4	5	5	3	4	5	3	5	5	2	5	6	6	2	4	3	5	5	4	3	1	5	6	1	5	6	5	5	2	6	5	5	2,5	2,5	4	2,5	3,5	5	1,25
981	18	2	5	4	6	6	5	4	6	5	6	5	4	5	3	6	6	6	3	5	6	6	6	2	6	4	6	3	6	5	6	3	5	3	3
982	18	2	4	2	2	5	6	5	6	2	2	5	3	2	6	6	2	3	2	6	6	2	2	2	6	6	1	2	6	2	2	1	6	2	1	4	2,5	3	3,5	3,5	6	1,25
983	20	2	2	2	2	5	4	4	5	3	5	5	2	2	6	5	1	4	2	6	4	3	4	1	6	6	1	3	6	4	3	1	4	3	4	3	2,5	3,5	3,5	2,5	3,8	1,625
984	19	2	1	1	1	5	5	6	6	1	6	6	1	1	6	5	1	5	1	6	5	1	5	1	6	6	1	4	5	5	1	1	5	5	5	3,5	4,5	4	5	2,5	2,2	4
985	20	2	2	5	3	6	5	6	6	4	5	5	2	2	6	6	1	5	2	6	6	3	2	1	6	6	1	5	5	2	3	1	5	4	2	3	2	2	3	4,5	5,8	1,125
987	18	2	3	4	6	7	6	6	6	6	7	7	6	6	6	4	1	6	6	4	6	4	5	1	6	6	1	4	6	4	7	1	6	2	4	1	1,5	3	4	3,5	3,8	2,375
988	18	2	4	4	5	5	4	4	4	4	4	5	4	4	5	4	4	4	4	4	5	4	4	4	7	4	4	4	4	4	4	4	4	4	4	3	3	4	4	2,5	4	1,375
990	19	2	6	6	1	3	7	5	6	6	5	5	2	2	4	6	2	5	1	4	7	7	6	1	5	5	1	4	5	5	1	2	6	2	5	4	3	1,5	3	3,5	3	1,75
991	18	2	2	4	5	5	6	5	5	4	6	5	4	2	6	6	1	4	4	7	6	2	5	4	5	5	1	2	6	5	5	1	6	2	4	3	3	3,5	4	4	5,2	2
992	18	2	3	5	4	4	4	3	5	3	5	5	3	3	3	5	1	1	1	4	4	1	3	1	5	4	1	1	5	2	3	1	3	3	3	4,5	3	3	5	1,5	5,2	1,625
993	17	2	1	1	4	4	5	2	5	1	4	6	1	1	1	4	1	1	1	1	4	1	1	1	5	5	1	1	5	2	4	1	5	1	1	1,5	2	2	3,5	2	3,6	2,25
994	18	2	1	3	2	5	5	5	6	1	6	3	1	1	5	6	1	5	1	5	6	1	5	1	5	5	1	4	5	2	1	1	5	4	3	3	2,5	3,5	4	2,5	5,8	1,875
995	17	2	4	5	6	6	7	6	7	4	5	6	3	5	6	7	1	6	6	5	7	5	1	6	6	6	1	4	6	1	6	1	6	1	1	3,5	3	3	4	4,5	5,6	1,375
996	17	2	4	6	6	6	6	4	7	4	3	4	1	1	7	6	1	4	4	7	6	5	1	1	5	5	1	2	5	1	5	1	5	4	1	3,5	3,5	3,5	4	3,5	6,2	1,125
997	18	1	5	5	5	5	6	2	4	5	4	5	1	4	6	4	5	5	4	6	4	4	5	2	3	6	3	4	6	4	4	4	6	5	4	4	3	3,5	3,5	5	5,4	1,625
998	17	1	1	2	7	4	6	4	4	4	5	5	4	6	5	5	3	4	4	5	6	7	5	4	3	5	1	4	7	5	6	1	7	4	3	2,5	2,5	4	4	5	6,2	1,375
999	20	1	3	2	4	4	5	5	5	4	5	4	3	3	5	6	5	5	4	5	5	3	4	1	2	6	4	5	6	4	2	2	4	3	4	2,5	2,5	3	2	3,5	3,4	1,125
1000	24	1	3	5	3	2	4	4	4	3	4	4	2	2	5	5	2		2	5		6	2	2	2	6	2	4	5	2	3	2	5	3	2	4	3,5	2	4,5	4	3,4	2,125
1001	18	1	2	2	4	2	5	6	5	5	7	3	1	1	7	7	2	7	3	7	6	2	6	1	5	7	2	3	6	6	5	2	6	3	5	5	4	3	1,5	3	6,4	1,375
1002	20	1	2	2	4	2	5	6	5	5	7	4	2	1	6	6	2	7	3	7	5	2	6	1	5	7	2	3	6	6	5	2	6	3	5	5	4,5	3	1,5	3	6,2	1,375
1003	19	1	2	2	1	1	6	1	2	2	6	1	1	1	7	5	1	1	1	7	6	2	1	1	1	7	1	4	4	2	2	1	4	4	1	3	3,5	3	3,5	3,5	4,8	1,5
1006	20	1	5		7	3	4	5	6	7	5	5	5	2	4	6	7	2	3	3	6	6	5	1	3	6	2	6	5	1	6	2	4	6	1	3	3	1,5	2,5	4,5	3,6	2,875
1007	21	1	5	2	5	5	5	2	4	4	2	4	2	2	5	5	4	2	2	6	6	2	2	1	4	7	4	2	6	2	2	1	6	5	1	3	2,5	4	3	3	5,2	1,375
1008	18	1	5	6	6	6	4	4	5	4	4	6	3	4	3	5	4	3	4	3	5	3	4	5	5	4	3	3	5	4	3	5	4	4	3	4	3	3	3	3	4,4	1,125
1009	20	1	2	2	2	4	4	4	5	2	3	1	2	5	7	6	4	4	4	4	7	4	5	1	3	7	1	7	6	5	4	1	3	4	4	3	3,5	2,5	1,5	4	5,2	1,125
1010	18	1	3	4	5	3	5	2	4	2	3	2	2	2	4	6	2	2	2	3	5	2	3	1	2	4	2	5	5	5	3	2	5	4	3	2,5	2	2,5	2,5	3	5,2	1,375
1011	20	1	3	2	4	3	5	2	5	2	2	2	2	2	5	5	2	2	2	5	5	2	5	2	2	5	2	4	5	5	2	2	5	5	5	3,5	4	3	3,5	4	5	1,25
1012	18	1	4	4	5	3	6	6	6	5	5	4	3	3	6	6	6	5	3	6	6	5	5	2	3	6	5	3	5	5	3	3	5	3	4	4,5	3,5	1,5	3,5	2,5	5,8	1,5
1013	18	1	5	5	3	5	5	4	4	4	6	6	2	2	5	5	2	4	2	5	5	4	3	2	5	5	2	4	5	3	3	2	5	3	3	4	3	3	3	2	5,8	1,25
1015	18	1	5	4	5	5	5	6	5	5	6	6	5	5	6	5	5	5	5	6	6	5	4	4	5	6	5	4	5	4	5	5	5	4	4	3,5	2,5	2,5	2,5	4,5	4,4	1,625
1016	18	1	5	1	2	4	5	4	5	4	4	4	1	1	5	5	2	3	1	5	4	4	2	1	4	5	2	1	5	1	1	1	5	1	1	5	2,5	3,5	4	1,5	6,4	1,25
1017	18	1	3	3	5	2	5	3	6	3	4	4	2	4	4	6	2	3	2	3	4	3	5	2	2	4	3	4	5	6	3	2	5	2	4	3	2,5	3,5	3	3,5	5	1,125
1018	23	1	1	1	1	5	5	1	1	1	1	5	1	1	6	6	1	4	1	6	5	2	1	1	2	6	1	3	4	1	3	1	1	1	1	3,5	3	4,5	2	4	5,2	1,125
1019	18	1	4	2	2	2	5	3	2	2	2	1	1	1	4	3	3	2	1	5	4	4	5	1	2	5	2	4	4	5	2	2	5	4	5	3	2	3,5	3	1,5	5,4	1,375
1020	18	1	4	5	4	3	4	5	4	4	5	6	3	4	3	3	5	4	2	4	3	5	4	4	5	5	1	4	5	4	4	5	4	4	5	4,5	3,5	2	3	4	4,8	1,875
1021	18	1	5	5	6	3	4	5	4	4	6	3	2	3	6	5	5	6	5	6	4	7	5	3	1	5	5	4	4	5	4	5	6	6	7	5	4	4,5	2,5	1,5	5,8	2,125
1022	24	1	6	4	6	6	7	4	4	4	5	5	2	6	5	3	2	4	3	5	5	4	4	3	4	6	2	7	7	5	5	2	6	7	5	2,5	3,5	4	2,5	5	4,8	1,625
1023	18	1	3	3	4	6	5	5	7	5	5	6	4	4	6	6	4	5	4	6	5	4	6	2	5	6	2	4	6	5	4	2	6	4	3	2,5	2,5	3	4	4	4,8	2,125
1024	18	1	6	2	4	5	5	4	6	6	5	5	4	4	5	6	5	5	4	5	6	6	5	1	5		4	6	4	4	4	3	5	2	2	2	2,5	2	2,5	3	4,2	2,25
1025	21	1	3	4	4	2	6	2	2	4	4	2	1	4	6	7	4	1	2	4	7	5	4	1	1	4	1	5	7	1	4	1	7	4	5	4,5	3,5	2	3,5	3	6,4	1,25
1026	18	1	4	5	6	3	4	2	4	4	3	2	1	1	4	5	1	1	1	4	5	4	4	1	1	7	1	1	4	4	5	1	7	4	4	4,5	3,5	5	4,5	5	6,4	1,75
1027	21	1	1	5	2	5	7	4	4	5	4	4	1	1	7	6	3	4	0	4	6	5	5	1	5	6	1	6	6	6	4	1	6	4	5	3	3,5	4	2	4,5	6	1,125
1028	22	1	3	3	5	6	7	5	6	3	6	6	2	6	6	6	2	6	4	5	7	2	2	1	6	6	2	5	7	2	6	2	6	5	2	3	4	2	3	3	3,8	1,5
1029	17	1	4	4	5	5	3	7	4	4	6	5	3	3	7	7	3	7	3	7	6	3	2	2	4	7	3	3	7	4	3	3	7	7	3	4,5	2	2	1,5	3,5	4,2	1,375
1030	19	2	5	6	6	6	7	7	6	5	5	6	4	5	5	5	1	5	5	5	6	6	7	6	6	6	1	6	6	6	6	1	6	5	5	5	4	3	4	5	5,8	1,625
1031	19	1	4	6	6	4	2	1	5	6	5	5	4	4	6	6	4	4	6	6	6	6	1	1	1	6	1	3	6	1	1	1	6	1	1						6	1,125
1032	22	1	4	4	5	3	7	4	5	5	6	4	1	1	6	6	2	4	1	6	5	5	5	2	2	6	3	6	7	7	4	1	5	4	3	3,5	2,5	3	2	3	5,8	1,25
1033	18	1	3	4	6	5	6	3	3	2	6	6	5	5	6	6	2	2	2	6	5	2	6	2	5	6	2	2	6	6	6	2	6		2	4	3,5	3	3,5	3	5,4	1,125
1034	21	2	2	5	1	5	5	1	6	1	2	5	4	1	6	6	1	4	4	7	6	1	5	1	5	7	1	6	6	6	2	1	4	2	6	2,5	2	3,5	3	2	6,4	1,375
1035	19	2	3	5	5	5	4	6	6	3	5	5	2	4	5	6	2	5	4	5	5	2	5	2	5	5	1	3	2	2	5	2	5	5	5	2,5	3	3	3,5	3	5,6	1,75
1036	19	2	5	5	5	7	7	4	5	5	5	6	5	6	6	6	6	6	6	7	6	3	6	2	7	6	2	6	6	6	6	1	6	3	6	3,5	4	3	2	1,5	6	1,25
1037	19	2	5	5	4	6	6	5	6	4	5	5	2	2	5	6	3	4	2	6	6	4	5	2	6	6	4	4	6	6	4	2	4	4	4	2,5	3	4	3,5	4	3,6	2
1038	19	2	4	3	5	6	7	6	6	6	6	6	1	1	6	6	1	6	5	6	7	4	6	1	6	6	5	5	7	7	6	1	6	2	6	3,5	4	3,5	2	3	6	1,25
1039	20	2	1	4	4	5	6	4	5	4	5	5	1	1	5	7	1	1	1	6	5	2	2	1	6	6	1	2	6	2	2	2	5	1	1	3,5	3,5	4	4	3,5	4,6	1,375
1040	19	2	4	6	5	5	7	5	5	6	7	5	2	3	7	6	2	3	3	6	6	5	3	2	6	6	2	6	6	3	5	2	4	6	6	4	3,5	2	2,5	2	5,4	2
1041	23	2	5	4	2	2	6	4	1	2	4	3	1	2	6	5	1	2	1	6	6	5	4	2	4	6	1	5	6	6	5	1	6	1	6	3,5	4	3,5	2,5	3	5,6	1,25
1042	23	2	5	5	5	5	6	5	6	5	5	5	4	5	6	6	3	5	3	6	6	5	7	3	5	6	3	5	6	7	6	2	6	4	7	3,5	3	3,5	4	3,5	5,4	2,125
1043	19	2	3	5	4	5	6	3	5	3	4	4	1	3	6	7	2	2	1	6	6	2	1	1	6	7	1	1	6	1	1	1	6	1	1	3,5	3,5	3,5	3	2	6	1,125
1044	21	2	3	2	2	3	5	5	4	4	5	4	4	4	5	4	1	4	4	6	6	1	4	1	5	7	1	4	5	1	2	1	6	1	2	3,5	3	4	3,5	3	6,8	1,625
1045	19	2	2	4	3	4	6	4	2	1	5	2	1	1	4	5	1	2	1	1	4	1	6	1	4	6	1	1	7	6	1	1	6	1	6	2	4,5	3	5	2	6	1,5
1046	19	2	3	6	4	6	7	2	5	4	5	6	1	2	6	7	1	2	1	5	6	4	4	1	6	7	1	4	6	4	5	2	7	4	3	3	4	2	4,5	3,5	4,8	2,25
1047	20	2	4	5	3	3	6	3	5	3	5	6	2	4	6	6	2	2	2	6	6	4	2	1	5	6	1	2	6	2	6	2	6	2	2	3	4	2,5	4	3,5	5,6	1,5
1048	21	2	1	4	5	7	5	5	6	2	4	6	2	2	7	6	2	4	3	6	6	1	2	1	7	6	1	2	7	1	5	1	6	1	1	2,5	3,5	3,5	3,5	2	5,6	1,625
1049	20	2	3	6	3	3	5	5	6	4	6	3	4	1	7	6	2	5	6	6	6	3	2	1	6	7	2	6	6	2	3	3	5	6	5	4	3,5	3	3,5	4,5	5,4	1,125
1050	18	2	2	2	7	6	5	6	7	2	4	5	3	5	4	7	3	6	4	2	6	2	2	1	7	4	3	1	6	2	7	2	6	2	2	3,5	2,5	3,5	4,5	3	6	1,25
1051	21	2	3	3	5	5	6	5	2	3	5	5	4	2	5	5	2	2	2	2	5	3	2	1	4	6	1	1	5	4	4	1	5	1	4	4	3	4	2,5	4	5	1,75
1052	19	2	2	5	5	6	5	5	6	2	6	5	2	2	5	5	3	5	2	5	5	2	2	2	7	5	2	2	6	5	3	1	5	2	7	4,5	3	4	4	4,5	6,2	1,375
1053	19	2	2	2	5	5	6	6	2	2	2	5	2	4	5	6	2	5	2	2	5	2	5	2	5	5	2	2	6	5	5	2	5	2	2	1,5	3	3,5	3,5	3,5	6
1054	19	2	4	6	3	5	5	5	5	5	2	5	1	1	5	5	1	4	4	5	5	5	2	1	5	5	1	4	5	4	1	1	5	1	1	4	3,5	3,5	2	3	5,2	2,625
1055	19	2	3	1	1	5	4	3	5	1	4	6	4	1	6	7	1	2	1	6	5	2	1	1	5	5	1	2	4	1	1	1	5	1	1	3,5	2,5	4	3	3	5,2	1,625
1056	19	2	4	6	3	5	6	6	6	5	6	6	3	3	6	6	2	6	2	6	6	5	6	1	5	5	1	4	6	6	1	1	5	1	6	2	2,5	3,5	4	3	5	1,875
1057	19	2	3	6	2	7	7	6	2	2	7	7	6	6	7	7	2	6	6	6	6	5	2	2	7	7	1	7	7	2	6	1	7	7	2	3	2	4,5	3	4	6,4	1,375
1059	19	2	2	4	3	2	2	2	3	2	2	2	2	3	1	1	1	2	2	2	2	2	2	2	2	2	2	2	3	2	3	2	2	1	1	3	2,5	3,5	4	2	4	2,125
1060	19	2	2	7	7	5	5	4	6	5	3	4	5	3	5	6	1	4	3	5	7	5	1	2	6	7	1	5	6	1	6	1	5	1	3	3,5	2	3	3	4	4,8	2,125
1061	19	2	2	3	1	5	6	1	5	3	1	5	1	1	6	6	1	1	1	6	5	5	2	1	6	6	1	4	7	2	2	1	7	5	5	3	3,5	2	2	1,5	5,6	1,125
1062	19	2	3	4	5	4	5	2	1	3	4	5	3	2	6	5	1	5	1	6	6	6	4	1	5	6	1	3	5	5	3	1	5	3	5	3	3	3	3	3	4	1,5
1063	21	2	2	4	5	2	4	4	5	4	3	3	3	4	6	5	2	4	4	6	4	3	2	1	2	5	2	2	5	4	4	1	5	1	4	2	3	3	3,5	3	4,2	2,375
1064	22	2	3	4	5	6	6	2	2	3	3	6	3	3	7	5	3	3	3	7	6	3	6	3	6	7	2	3	7	3	3	3	7	3	3	2,5	3,5	4,5	2,5	3,5	6	1,125
1065	18	2	5	2	2	2	6	4	2	5	2	5	2	2	2	2	5	2	5	2	2	2	2	2	2	5	6	2	2	6	6	3	2	2	2	3	4	4,5	4,5	1	6,2	1,375
1066	19	2	2	2	2	6	6	3	5	2	5	5	1	1	6	6	1	2	2	6	5	4	5	1	5	6	1	2	5	6	2	2	6	2	6	2,5	2	3,5	5	2,5	7	1,125
1067	19	2	2	6	5	7	5	7	7	5	6	7	3	3	7	7	1	6	4	7	7	2	4	1	7	7	1	3	6	2	4	1	6	3	6	1,5	3	3,5	3,5	4	4,8	2,5
1068	18	2	4	5	5	5	6	6	4	4	6	6	1	1	6	6	1	5	1	5	6	6	6	1	6	6	1	3	6	6	5	1	6	3	3	4,5	2	3	3	3,5	5,8	1,125
1069	18	2	2	4	5	5	7	6	7	4	6	7	1	4	7	7	1	5	3	7	7	4	7	3	7	7	1	4	7	7	7	1	7	5	7	4,5	4	4	4	3,5	4,2	1,875
1070	19	2	2	5	5	4	5	5	5	5	5	5	2	5	6	6	1	5	5	6	6	6	6	4	5	5	1	6	6	6	6	1	6	5	6	5	3	4,5	4	4,5	6,4	1,5
1071	21	2	4	5	3	4	6	3	6	4	5	5	2	5	2	5	2	4	2	4	5	4	4	2	4	5	1	4	6	4	4	1	6	4	4	4	3,5	2,5	4,5	1,5	5	1,25
1072	20	2	3	6	6	6	6	3	5	3	5	6	1	4	6	5	4	5	5	6	6	4	6	4	6	6	4	6	6	6	5	4	6	6	6	3,5	4	2,5	3,5	4,5	7	1,125
1073	19	2	4	5	7	7	5	6	4	4	6	6	1	5	6	7	1	6	6	3	5	4	1	4	7	7	1	5	7	1	7	1	6	1	1	2	2	3,5	5	2,5	6,8	1,875
1074	19	2	5	5	5	5	5	5	5	5	5	5	4	5	5	5	5	5	4	5	5	5	6	5	6	6	4	5	5	6	6	4	5	4	5	3,5	3	3	3,5	3,5	4,4	1,375
1076	20	2	4	2	3	7	7	5	5	3	3	5	1	1	7	6	1	3	1	1	6	5	1	1	5	7	1	2	7	1	5	1	7	1	1	3	2,5	4,5	3,5	5	6	1,625
1077	19	2	4	2	2	7	7	5	7	4	7	5	2	2	7	7	2	5	4	7	7	4	7	2	7	7	2	7	7	7	4	2	7	7	2	4,5	1,5	2	4,5	4,5	5,8	1,625
1078	21	2	3	3	3	4	5	4	5	3	4	4	2	2	5	5	2	4	3	5	5	4	5	1	4	6	1	2	4	5	4	1	5	3	5	3,5	3	4	2,5	3,5	5,2	1,375
1080	19	2	4	6	2	5	6	6	7	5	6	5	2	2	7	7	1	6	1	7	7	5	2	1	5	7	1	6	6	2	3	1	5	6	3	4,5	3	2,5	4,5	2	1,8	2,125
1082	19	2	3	3	4	5	6	5	7	4	3	3	1	2	6	7	1	4	1	6	7	4	6	1	5	7	1	4	6	6	2	1	6	3	6	4,5	2	2,5	5	3	4,4	1,5
1083	19	2	4	3	3	4	5	2	2	4	6	4	3	3	6	6	2	3	3	6	6	6	4	2	4	6	2	4	6	4	4	2	5	3	3
1084	21	2	4	4	4	3	5	4	4	4	4	4	3	3	5	4	2	4	3	6	6	5	4	2	3	4	3	4	5	5	4	2	5	4	4	3	3	3,5	3	3,5	5,2	1,375
1085	19	2	4	6	6	7	6	5	6	4	6	7	3	3	7	6	3	6	5	7	6	4	2	3	6	6	3	6	7	3	5	2	6	3	3
1086	25	1	1	1	1	1	7	2	4	2	2	1	1	1	2	4	1	1	1	4	4	1	1	1	1	4	1	4	6	1	2	1	7	1	1	5	3	4,5	3,5	4	4	1,25
1088	25	1	4	4	2	5	6	5	5	4	6	5	2	2	6	4	1	5	1	6	6	5	6	1	2	6	2	6	5	5	2	1	5	6	5	4	4	3	2,5	4	5,4	1,125
1089	20	1	6	6	6	6	6	4	7	6	5	6	7	6	6	7	5	5	5	6	6	6	7	5	6	6	5	5	6	6	6	5	6	5	6	5	3	3,5	1,5	4	6	1,25
1090	20	1	2	2	5	4	5	5	5	5	6	6	2	3	7	6	2	5	2	7	5	5	6	2	2	5	2	4	5	5	5	2	6	6	6	2,5	2,5	3,5	4	3,5	5,6	1,25
1091	19	1	4	5	6	5	6	3	5	4	3	5	4	5	5	6	3	3	4	5	7	4	3	4	4	5	3	4	7	3	6	3	6	5	3	4	2,5	5	2	3,5	5,6	1,125
1092	22	1	5	5	3	1	7	4	5	5	6	2	1	3	6	6	1	6	4	7	7	7	1	1	2	7	1	5	5	1	3	1	6	6	5	4	3,5	4	1,5	3,5	5,8	1,25
1093	18	1	5	5	5	5	5	6	6	5	6	5	5	3	3	4	4	5	6	4	5	4	5	4	4	4	5	3	4	5	3	4	5	2	6	3,5	3	2,5	3,5	4	4	3,25
1094	20	1	6	5	5	5	7	5	5	6	5	4	1	2	5	6	4	5	3	5	7	7	5	4	3	5	2	4	6	5	5	3	5	3	5	3	3,5	4	3	3	5,6	1,75
1095	20	1	3	5	5	4	3	4	6	3	4	4	4	5	4	5	4	3	3	4	5	2	3	3	5	5	6	3	5	2	5	3	4	3	2	3,5	2	2	2,5	2	4,4	1,625
1096	20	1	4	2	5	6	5	1	7	5	6	6	6	6	4	7	1	4	7	5	7	7	1	7	6	7	1	4	7	2	7	1	7	1	1	4,5	2,5	4,5	5	3,5	6,4	1,125
1097	19	1	4	5	5	5	6	3	4	4	7	4	3	4	6	6	3	5	6	6	6	5	5	3	3	5	2	5	4	5	5	4	6	6	4	5	2	1,5	1	4	3,2	1,5
1098	21	2	3	5	4	5	6	5	5	4	5	5	2	2	6	6	1	5	3	6	5	4	6	1	5	6	2	6	6	6	6	2	6	5	6	2,5	2,5	2,5	3	3	5,4	1,75
1099	22	2	3	3	5	7	6	5	6	3	6	7	4	2	6	6	2	6	2	6	6	2	2	2	6	6	2	2	6	2	2	2	6	2	2	2,5	3,5	4	4	2,5	5,4	1,625
1100	20	2	4	5	5	5	6	6	5	5	6	6	2	4	6	5	2	6	5	6	6	4	6	2	5	6	2	6	6	6	5	2	6	6	6	2,5	2,5	3,5	3	3,5	5,2	1,375
1101	20	2	3	4	7	7	7	7	7	2	7	7	5	7	7	7	1	7	7	7	7	2	4	7	7	7	1	5	7	5	7	1	4	5	6	5	3,5	3,5	4	2,5	6	1,125
1102	19	1	4	2	1	1	5	4	6	5	4	1	1	1	4	6	1	1	1	1	6	4	5	1	5	2	1	2	6	5	1	1	5	2	2	2	3	1,5	3,5	4	5,2	1,375
1103	24	2	3	4	6	6	7	6	6	6	6	7	4	4	6	7	2	6	6	6	6	7	6	4	6	7	2	6	6	6	6	4	6	7	6	5	2,5	3,5	3	3,5	4,8	1,75
1104	24	2	4	5	6	3	4	4	4	2	2	2	2	2	6	6	2	2	2	6	5	2	2	2	2	6	2	4	6	2	6	2	2	4	2	3	2	3	3,5	4	6,4	1,25
1105	21	2	1	4	7	6	6	7	7	1	6	6	6	6	7	7	1	4	7	7	7	1	1	6	5	7	1	5	5	1	6	1	4	5	4	4	3,5	3	3	5	6,4	1,25
1106	24	2	1	1	2	4	5	2	3	1	4	3	3	1	6	4	1	3	1	6	5	2	1	1	4	6	1	1	6	2	1	1	4	1	1	2,5	3,5	4	2	3,5	5,6	1,125
1107	20	2	1	5	1	5	2	2	5	1	2	4	1	1	7	7	1	2	1	6	2	1	1	1	3	7	1	1	4	2	1	1	5	1	3	2,5	2	5	5	2	6,2	1,125
1108	24	1	6	6	2	4	6	2	2	4	2	2	2	2	6	4	3	2	2	6	6	6	2	2	2	6	3	5	2	2	2	2	3	6	3	4	2,5	3,5	2	4,5	5	1,75
1109	21	2	4	3	5	6	6	3	6	5	6	6	1	1	6	6	2	3	1	6	6	5	2	1	6	6	3	6	6	3	6	2	6	5	2	4	1,5	3,5	3	2,5	5,8	1,625
1110	22	2	2	7	2	2	6	2	4	3	2	2	2	3	6	4	2	2	2	6	6	2	5	2	6	6	1	5	5	2	2	1	5	5	4	2,5	3	4	4	4	5,6	1,5
1111	20	2	4	3	5	6	6	5	7	5	6	6	2	2	6	7	2	6	4	6	7	6	4	1	6	6	2	4	6	4	6	4	6	4	6	3	3	4,5	4,5	3	6	1,25
1112	21	2	2	2	7	7	6	7	7	2	7	7	1	1	6	7	1	6	1	6	7	2	3	1	7	7	1	2	5	3	7	1	6	1	1	3	1,5	3,5	4,5	2	5,8	2,5
1113	21	2	2	2	6	6	6	6	5	3	7	5	3	4	6	6	2	6	2	6	6	4	6	2	6	6	2	5	7	6	6	2	6	3	6	2	3	2	4	2,5	4,6	1,875
1114	20	2	6	7	6	7	6	6	6	6	6	6	5	5	6	6	6	4	6	5	6	6	3	4	6	6	6	6	6	5	6	5	6	6	5	2,5	4	2,5	2	4	6	2,125
1115	21	2	4	6	5	6	7	7	7	4	7	5	4	2	6	6	1	1	1	6	6	2	6	2	6	6	1	5	7	7	4	1	6	6	6	2	2,5	5	2,5	1,5	6,6	1,5
1116	25	2	4	6	4	5	6	6	6	4	6	6	4	3	6	6	4	6	6	6	6	2	7	1	5	6	1	2	6	6	6	1	6	2	6	4,5	2	2,5	4	3	5,8	1,5
1117	23	2	1	1	1	1	5	1	5	1	1	1	1	1	1	7	1	1	1	7	4	1	1	1	1	5	1	1	5	1	1	1	5	1	1	3	3	5	3	5	6,8	1,125
1118	23	2	1	4	6	5	7	7	4	5	6	5	2	4	7	7	2	6	4	7	4	2	7	5	5	6	1	4	7	7	4	1	7	4	7	3	3	4,5	3	3,5	5,6	1,25
1119	20	2	3	3	3	5	5	3	7	3	4	5	2	3	5	7	3	4	3	5	6	3	2	4	6	5	2	2	5	2	5	2	4	2	2	4	3,5	3,5	3,5	4	2,8	3
1120	20	2	5	7	7	7	7	2	4	5	7	7	5	6	7	7	4	6	5	7	7	7	5	2	7	7	2	4	7	5	7	1	7	2	2	5	2	4	5	5	6	1,125
1121	21	2	3	3	5	5	6	6	6	6	6	4	1	2	6	6	1	5	1	6	6	6	6	1	6	6	1	4	6	6	6	1	6	2	6	3,5	3,5	4,5	2	4,5	6,2	1,125
1122	23	2	4	5	3	6	6	5	5	5	5	6	2	2	6	6	2	4	2	6	6	4	2	2	6	6	2	2	6	2	4	2	6	2	2	3,5	2	3,5	3,5	3	5	1,625
1123	22	2	1	4	6	6	1	1	1	2	1	1	1	1	6	6	1	1	1	7	4	1	4	1	1	1	1	6	1	1	1	1	5	6	4	4	2,5	4	5	2,5	4,2	2
1124	20	2	2	4	4	5	5	7	4	2	6	6	4	4	6	5	1	5	4	7	5	4	4	2	5	6	1	4	6	4	4	1	6	4	4	2,5	2,5	4	4,5	2,5	4,2	2
1125	20	2	3	3	5	7	5	5	6	3	4	6	2	2	6	7	2	5	4	6	6	3	6	3	6	6	2	3	6	5	4	2	6	3	5	3,5	2,5	2	3	3,5	5,8	1,875
1126	20	2	3	3	5	5	5	5	5	3	5	6	4	4	6	6	2	5	2	6	6	2	3	1	5	5	1	5	6	1	5	1	6	3	1	3,5	3,5	3	4	3,5	4	2,625
1127	21	2	2	2	5	6	5	5	6	3	4	5	2	2	6	7	2	4	5	6	6	4	2	2	6	6	2	5	6	2	5	2	5	2	2	3,5	2	3	3,5	3,5	5,4	2
1128	20	2	1	2	4	5	6	4	7	1	6	5	1	2	7	7	1	5	1	7	7	2	1	1	6	7	1	2	7	1	5	1	6	1	1	3,5	2,5	4	4	3,5	5,8	1,625
1129	20	2	2	7	6	2	4	1	5	1	1	2	4	5	6	5	2	2	7	6	5	2	5	7	2	6	1	5	5	5	5	1	2	5	5	4	2,5	3,5	3	3,5	6	2,25
1130	21	2	5	6	5	5	7	2	6	4	6	5	1	4	6	6	2	3	4	6	6	5	6	3	5	7	2	5	5	6	5	2	6	6	6	3	4	3	3,5	5	4,4	1,625
1132	20	2	3	3	7	6	7	7	6	5	6	6	4	6	6	7	1	6	4	6	6	4	6	1	6	6	1	6	6	6	6	1	6	5	4	1,5	1,5	3,5	5	3	1,4	3,5
1134	21	2	2	4	5	6	5	4	5	5	5	5	3	3	6	6	3	4	4	5	5	4	2	4	6	3	3	2	5	2	4	3	3	3	2	4	3	2,5	3,5	3	5,6	1,25
1135	21	2	5	6	6	6	7	6	3	4	5	5	2	2	7	6	2	3	2	7	6	6	6	2	6	6	2	6	6	6	4	1	7	6	6	4,5	3,5	4	4	4,5	6	1,25
1136	20	1	2	5	5	6	4	4	6	4	4	6	6	4	7	6	3	3	3	5	6	3	3	3	6	6	2	6	6	2	6	2	7	6	4	2	2,5	1,5	1,5	4	4,4	1,625
1137	20	2	4	5	3	5	7	2	2	4	2	2	1	1	6	5	1	1	1	6	5	5	5	1	5	6	1	5	5	5	2	1	6	3	6	4	2,5	3,5	3	5	6	1,25
1138	20	2	2	5	6	6	5	4	6	3	6	6	3	5	5	6	1	6	3	6	6	2	2	1	6	6	1	5	5	2	5	1	6	2	2	3	3	3	5	3	3,6	3
1139	20	2	3	3	5	5	5	4	4	4	4	5	5	4	5	5	4	4	4	5	4	5	5	2	5	5	4	4	5	5	5	4	5	3	4	3,5	3	3,5	2,5	2,5	4,4	2,875
1140	21	2	1	1	1	5	5	5	3	1	4	4	1	1	7	5	1	3	1	7	5	1	1	1	6	6	1	1	4	1	4	1	5	1	1	2	2,5	2	5	2,5	5,2	2
1141	22	2	4	3	3	7	6	6	7	4	6	6	2	5	6	6	1	5	3	7	7	4	5	1	6	7	2	5	7	5	5	2	5	4	5	3,5	3	3,5	2,5	3,5	5,8	1,5
1142	23	2	4	5	5	4	6	5	5	4	6	4	2	3	7	7	2	4	2	5	4	3	2	2	4	6	2	3	6	2	6	2	5	3	2	2,5	3,5	4	2,5	2,5	4	1,625
1143	22	2	4	4	6	5	6	6	7	4	6	5	4	5	6	7	4	7	4	6	7	5	6	4	5	7	4	4	7	5	7	4	6	4	6	4,5	4	3,5	4,5	4	6,4	1,625
1144	22	2	4	3	4	4	4	5	5	4	4	3	1	1	4	6	2	2	1	4	4	3	1	1	4	5	2	2	4	2	4	1	4	4	3	4	3	2,5	4	2	3,6	2,125
1145	20	2	2	6	5	5	7	5	6	2	5	4	1	2	5	7	1	2	1	5	6	1	1	1	5	6	1	1	7	1	3	1	7	1	1	2	4,5	5	3	4	5,6	1,375
1146	19	1	4	2	4	6	6	3	4	6	4	4	2	2	6	4	2	2	2	6	6	4	6	2	6	6	2	6	6	6	6	2	4	6	6	4	3	3	2	3	6	1,125
1147	22	1	5	5	6	7	3	5	6	6	6	6	2	2	6	6	2	5	2	7	7	7	2	7	7	7	2	7	5	7	3	2	7	2	6	5	1,5	2,5	3	3	4,2	1,5
1148	21	2	5	4	6	7	6	3	7	6	5	7	2	2	7	7	1	4	2	6	6	6	7	1	7	4	2	4	6	7	6	1	6	4	6	5	3	3	4,5	3	6,2	1,125
1149	25	2	5	5	5	7	7	4	7	6	6	6	1	1	7	7	5	6	3	7	6	5	6	1	7	7	5	5	7	6	5	5	7	5	7	3	2,5	2	1	4	5,6	1,125
1150	21	2	4	3	3	1	4	4	4	5	6	4	3	2	4	5	1	4	2	4	5	5	2	2	2	5	1	1	5	2	4	3	3	3	4	2,5	3	4	4	3	5,2	1,125
1151	21	2	1	5	5	6	6	1	6	1	1	5	1	5	7	7	1	1	1	7	7	1	1	1	6	7	1	1	5	1	2	1	6	3	1	3	3,5	4	4	3	4	1,5
1152	20	2	3	4		3	4	5	6	4	4	4	4	5		6	6	4	5						5	7	5	2			6	4	6		6	2,5	1,5	4,5	5	2,5	5,4	1,25
1153	20	2	2	5	5	2	7	5	5	2	5	2	2	1	4	4	1	1	1	4	4	1	5	4	5	6	1	2	7	5	3	1	7	1	1	5	3,5	4	5	3	4,4	1,25
1154	21	2	2	2	3	5	6	6	4	4	6	6	2	4	6	6	1	5	3	6	6	2	6	2	5	5	1	1	7	6	6	1		4	4	3	3,5	3,5	3	1,5	4,2	1,625
1159	21	2	5	5	3	3	5	5	7	3	5	3	3	4	6	7	2	6	4	6	6	4	3	2	3	6	1	4	5	4	2	2	6	4	6
1160	23	2	2	6	2	5	6	5	6	2	5	5	1	1	5	6	1	1	1	6	6	2	6	1	5	5	1	5	6	6	1	1	6	5	7
1161	21	2	5	4	2	4	5	4	3	3	5	4	2	2	6	3			4	6	5	5	3	2	4	5	3	5	6	3	2		3	4		2	3	4	4	4	4,8	1,625
1162	20	2	2	3	4	3	5	5	5	2	3	2	2	2	5	5	1	4	3	6	4	1	2	1	2	5	1	5	5	4	3	1	4	4	4	4,5	3,5	3	3,5	3	5,8	1,25
1163	20	2	2	3	4	4	5	4	2	2	3	2	2	2	5	5	1	2	1	5	3	3	4	1	4	5	1	3	5	5	4	1	5	4	6	4,5	3,5	4,5	3	4	5,8	1,125
1164	20	1	5	4	7	7	7	7	7	5	7	7	4	7	7	7	5	7	1	7	7	5	1	1	7	7	3	5	7	1	7	4	7	3	1	2	1,5	2	5	4,5	3,4	2,5
1165	23	2	1	5	2	6	6	5	5	1	6	6	1	1	7	6	1	4	1	7	7	1	2	1	6	7	1	4	6	2	6	1	6	2	1	4	3	3	3	3	6,4	1,375
1166	20	2	3	5	2	6	6	6	6	2	6	6	1	1	7	7	1	6	1	6	4	4	1	1	6	6	1	1	5	1	1	1	6	2	1	2,5	2,5	3	3	2,5	4,4	1,125
1167	25	2	2	5	4	3	7	4	5	2	6	2	1	1	7	6	1	2	1	7	6	3	4	1	2	6	1	6	7	6	3	1	7	5	6	5	3	3,5	4	3,5	5	1,25
1168	20	2	1	2	2	6	5	2	5	2	5	4	2	1	6	4	1	2	1	6	3	2	3	1	4	5	1	4	6	4	2	1	6	5	5	3,5	2,5	4	3,5	3	5,6	1,125
1169	20	1	2	4	4	3	5	5	5	2	5	3	5	2	6	6	4	5	3	6	6	5	5	1	2	6	3	5	6	5	4	1	6	4	5	4	4	4	3,5	3	5,4	1,5
1170	20	1	3	5	6	6	5	5	5	3	6	6	5	5	5	5	6	6	6	5	6	5	5	6	6	6	4	5	6	3	5	3	5	5	5	3	2	4	4	4	5	2,625
1172	20	2	5	5	5	1	7	7	1	1	7	1	1	1	1	1	1	1	1	1	7	7	1	1	1	7	1	1	1	1	7	1	1	1	1	3,5	2,5	3,5	3,5	3	3	1,5
1173	19	2	6	6	5	2	7	3	6	4	3	2	2	5	7	7	2	7	4	7	7	7	7	1	7	7	4	6	7	6	7	2	7	6	2	3	2,5	4,5	3	2,5	3,4	2,75
1174	25	1	4	4	2	3	7	1	5	4	3	3	3	4	5	5	1	4	5	4	4	4	1	5	5	4	1	5	6	1	4	1	6	5	2	3,5	2	3	2	3,5	5	1,875
1175	21	1	5	5	3	4	5	3	5	4	3	5	3	4	2	4	2	4	2	3	6	4	7	1	3	5	1	6	6	7	4	5	1	6	5	2,5	3	3	2	4	5,6	2,25
1176	25	1	1	1	1	4	3	2	2	1	2	2	1	1	5	5	1	1	1	4	2	2	4	1	2	4	1	2	3	4	1	1	2	3	4	2,5	3	2	4	4	5,2	1,25
1177	24	1	1	4	1	2	5	1	6	4	1	1	1	1	5	5	1	1	1	5	6	1	5	1	2	6	1	5	7	2	1	1	6	3	3	4	3,5	2,5	4	4,5	5,4	1,625
1178	21	1	2	2	2	5	6	2	5	2	6	5	2	2	7	6	5	2	2	7	6	4	5	2	5	6	5	5	5	5	4	4	5	5	5	4	3	4	3,5	3	5,4	1,75
1179	19	2	4	4	6	6	7	4	3	3	6	5	3	4	6	5	2	4		5	4	4	3	6	5	6	3	4	3	3	4	1	6	6	3	4,5	3	4	4	4,5	4,8	1,75
1180	18	1	5	5	5	5	6	4	3	2	5	2	2	2	5	4	3	3	2	5	4	4	2	2	2	5	2	5	5	2	2	2	5	5	5	3,5	2,5	3	3,5	3	5,2	1,5
1181	19	2	1	1	1	6	2	5	5	2	2	6	1	1	5	5	1	1	1	1	5	1	1	1	6	4	1	1	5	1	1	1	4	1	1	3,5	1,5	4,5	2	4,5	6	1,25
1182	19	2	4	5	1	5	7	5	6	3	5	5	1	1	7	6	1	5	1	7	5	4	5	1	5	7	1	5	7	5	1	1	7	6	6	2	2	3,5	4	4,5	4,4	2,25
1183	18	1	1	5	5	1	1	5	6	1	1	1	1	6	7	6	1	1	6	7	6	1	1	7	1	7	1	5	2	1	6	1	2	5	1	2	2,5	3,5	2,5	4	6	1,5
1184	19	1	2	2	2	4	5	4	6	4	2	5	2	1	4	6	2	2	1	4	3	2	1	1	5	3	2	2	5	1	1	2	5	1	1	3	2	3,5	3	4	4	2,75
1185	19	2	5	5	6	5	5	3	5	5	4	5	3	3	4	6	4	3	2	5	6	5	6	2	5	5	3	3	5	5	4	2	4	2	5	3	4	2,5	4	3,5	5	1,25
1186	21	2	2	4	5	5	6	4	4	2	5	5	4	4	5	6	4	3	6	5	5	3	1	3	5	6	5	5	7	6	4	2	7	2	5	4,5	3,5	4,5	4	4,5	6,4	1,375
1187	24	2	3	3	4	5	5	5	5	4	5	5	3	1	4	7	2	4	1	4	3	3	4	1	5	4	1	2	5	4	1	1	5	2	2	3,5	2,5	4	2,5	2	4	1,75
1188	22	1	7	7	5	4	6	4	6	6	6	3	4	4	6	6	6	5	5	6	7	7	5	3	5	5	6	6	4	5	2	4	4	5	5	4,5	3	1,5	5	4,5	4,2	2,375
